# Supplementary material for: 2-Ethyl­piperidinium chloride
Source: Acta Crystallogr Sect E Struct Rep Online. 2011 Sep 17;67(Pt 10):o2653. doi: 10.1107/S1600536811036804 (PMC3201318; doi:10.1107/S1600536811036804)
Supplement: Supplementary file 1 [file e-67-o2653-sup1.cif]

##############################################################################
#                                                                            #
# This CIF contains the data in a paper accepted for publication in          #
# Acta Crystallographica Section E. It conforms to the requirements of       #
# Notes for Authors for Acta Crystallographica Section E, and has been       #
# peer reviewed under the auspices of the IUCr Commission on Journals.       #
#                                                                            #
# Full details of the Crystallographic Information File format               #
# are given in the paper "The Crystallographic Information File (CIF):       #
# a New Standard Archive File for Crystallography" by S. R. Hall, F. H.      #
# Allen and I. D. Brown [Acta Cryst. (1991), A47, 655-685].                  #
#                                                                            #
# The current version of the core CIF dictionary is obtainable from          #
# ftp://ftp.iucr.org/pub/cif_core.dic.                                       #
#                                                                            #
# Software is freely available for graphical display of the structure(s)     #
# in this CIF. For information consult the CIF software page                 #
# http://www.iucr.org/resources/cif/software.                                #
#                                                                            #
# This file may be used for bona fide research purposes within the           #
# scientific community so long as proper attribution is given to the journal # 
# article from which it was obtained.                                        #
#                                                                            #
##############################################################################
data_global
_audit_creation_method     'form.cif (version 2.0)'
_journal_data_validation_number     ?
_journal_date_recd_electronic     2011-09-06
_journal_date_accepted     2011-09-10
_journal_name_full     'Acta Crystallographica, Section E'
_journal_year     2011
_journal_volume     67
_journal_issue     10
_journal_page_first     o2653
_journal_page_last     o2653
_journal_paper_category     QO
_journal_coeditor_code     IS2773
_publ_contact_author_name     'Prof. Fun, Hoong-Kun'
_publ_contact_author_address
;
      X-ray Crystallography Unit
      School of Physics
      Universiti Sains Malaysia
      11800 USM, Penang
      MALAYSIA
;
_publ_contact_author_email     'hkfun@usm.my'
_publ_contact_author_fax     '604 6579150'
_publ_contact_author_phone     '604 6533652'
_publ_section_title
;
2-Ethylpiperidinium chloride
;
loop_
    _publ_author_name
    _publ_author_footnote
    _publ_author_address
    'Mohammad T. M. Al-Dajani ' ?
;
      School of Pharmaceutical Sciences
      Universiti Sains Malaysia
      11800 USM, Penang
      Malaysia
;
    'Jamal Talaat' ?
;
      Virginia Commonwealth University
      Chemistry School
      USA
;
    'Abdusalam Salhin' ?
;
      School of Chemical Sciences
      Universiti Sains Malaysia
      11800 USM, Penang
      Malaysia
;
    'Madhukar Hemamalini' ?
;
      X-ray Crystallography Unit
      School of Physics
      Universiti Sains Malaysia
      11800 USM, Penang
      Malaysia
;
    'Hoong-Kun Fun'
;
      Thomson Reuters ResearcherID: A-3561-2009.
;
;
      X-ray Crystallography Unit
      School of Physics
      Universiti Sains Malaysia
      11800 USM, Penang
      Malaysia
;
data_I
_audit_creation_method     SHELXL-97
_chemical_name_systematic
;
2-Ethylpiperidinium chloride
;
_chemical_name_common     ?
_chemical_formula_moiety     'C7 H16 N +, Cl -'
_chemical_formula_sum     'C7 H16 Cl N'
_chemical_formula_iupac     'C7 H16 N +, Cl -'
_chemical_formula_weight     149.66
_chemical_melting_point     ?
_symmetry_cell_setting     orthorhombic
_symmetry_space_group_name_H-M     'P b c n'
_symmetry_space_group_name_Hall     '-P 2n 2ab'
loop_
    _symmetry_equiv_pos_as_xyz
    'x, y, z'
    '-x+1/2, -y+1/2, z+1/2'
    '-x, y, -z+1/2'
    'x+1/2, -y+1/2, -z'
    '-x, -y, -z'
    'x-1/2, y-1/2, -z-1/2'
    'x, -y, z-1/2'
    '-x-1/2, y-1/2, z'
_cell_length_a     24.2052(6)
_cell_length_b     9.7594(3)
_cell_length_c     7.2764(2)
_cell_angle_alpha     90.00
_cell_angle_beta     90.00
_cell_angle_gamma     90.00
_cell_volume     1718.89(8)
_cell_formula_units_Z     8
_cell_measurement_reflns_used     9898
_cell_measurement_theta_min     2.25
_cell_measurement_theta_max     36.93
_cell_measurement_temperature     100.00(10)
_exptl_crystal_description     block
_exptl_crystal_colour     colourless
_exptl_crystal_size_max     0.72
_exptl_crystal_size_mid     0.27
_exptl_crystal_size_min     0.15
_exptl_crystal_density_diffrn     1.157
_exptl_crystal_density_meas     ?
_exptl_crystal_density_method     'not measured'
_exptl_crystal_F_000     656
_exptl_absorpt_coefficient_mu     0.367
_exptl_absorpt_correction_type     multi-scan
_exptl_absorpt_process_details     '(SADABS; Bruker, 2009)'
_exptl_absorpt_correction_T_min     0.7784
_exptl_absorpt_correction_T_max     0.9481
_exptl_special_details
;
The crystal was placed in the cold stream of an Oxford Cryosystems Cobra
open-flow nitrogen cryostat (Cosier & Glazer, 1986) operating at
100.0(1) K.
;
_diffrn_ambient_temperature     100.00(10)
_diffrn_radiation_type     MoK\a
_diffrn_radiation_wavelength     0.71073
_diffrn_radiation_source     'fine-focus sealed tube'
_diffrn_radiation_monochromator     graphite
_diffrn_measurement_device_type
;
Bruker SMART APEXII CCD area-detector
;
_diffrn_measurement_method     '\f and \w'
_diffrn_detector_area_resol_mean     .
_diffrn_reflns_number     50389
_diffrn_reflns_av_R_equivalents     0.0452
_diffrn_reflns_av_sigmaI/netI     0.0271
_diffrn_reflns_theta_min     1.68
_diffrn_reflns_theta_max     37.26
_diffrn_reflns_theta_full     37.26
_diffrn_measured_fraction_theta_max     0.997
_diffrn_measured_fraction_theta_full     0.997
_diffrn_reflns_limit_h_min     -40
_diffrn_reflns_limit_h_max     40
_diffrn_reflns_limit_k_min     -16
_diffrn_reflns_limit_k_max     16
_diffrn_reflns_limit_l_min     -12
_diffrn_reflns_limit_l_max     12
_diffrn_standards_number     0
_diffrn_standards_interval_count     .
_diffrn_standards_interval_time     .
_diffrn_standards_decay_%     ?
_refine_special_details
;
 Refinement of F^2^ against ALL reflections.  The weighted R-factor wR and
 goodness of fit S are based on F^2^, conventional R-factors R are based
 on F, with F set to zero for negative F^2^. The threshold expression of
 F^2^ > 2\s(F^2^) is used only for calculating R-factors(gt) etc. and is
 not relevant to the choice of reflections for refinement.  R-factors based
 on F^2^ are statistically about twice as large as those based on F, and R-
 factors based on ALL data will be even larger.
;
_reflns_number_total     4453
_reflns_number_gt     3438
_reflns_threshold_expression     I>2\s(I)
_refine_ls_structure_factor_coef     Fsqd
_refine_ls_matrix_type     full
_refine_ls_R_factor_all     0.0591
_refine_ls_R_factor_gt     0.0400
_refine_ls_wR_factor_gt     0.0811
_refine_ls_wR_factor_ref     0.0882
_refine_ls_goodness_of_fit_ref     1.065
_refine_ls_restrained_S_all     1.065
_refine_ls_number_reflns     4453
_refine_ls_number_parameters     91
_refine_ls_number_restraints     0
_refine_ls_hydrogen_treatment     mixed
_refine_ls_weighting_scheme     calc
_refine_ls_weighting_details
         'calc w=1/[\s^2^(Fo^2^)+(0.0343P)^2^+0.4206P] where P=(Fo^2^+2Fc^2^)/3'
_atom_sites_solution_hydrogens     geom
_atom_sites_solution_primary     direct
_atom_sites_solution_secondary     difmap
_refine_ls_shift/su_max     0.001
_refine_ls_shift/su_mean     0.000
_refine_diff_density_max     0.338
_refine_diff_density_min     -0.268
_refine_ls_extinction_method     none
_refine_ls_extinction_coef     ?
loop_
    _atom_type_symbol
    _atom_type_description
    _atom_type_scat_dispersion_real
    _atom_type_scat_dispersion_imag
    _atom_type_scat_source
    'C' 'C' 0.0033 0.0016
                         'International Tables Vol C Tables 4.2.6.8 and 6.1.1.4'
    'H' 'H' 0.0000 0.0000
                         'International Tables Vol C Tables 4.2.6.8 and 6.1.1.4'
    'N' 'N' 0.0061 0.0033
                         'International Tables Vol C Tables 4.2.6.8 and 6.1.1.4'
    'Cl' 'Cl' 0.1484 0.1585
                         'International Tables Vol C Tables 4.2.6.8 and 6.1.1.4'
_computing_data_collection     'APEX2 (Bruker, 2009)'
_computing_cell_refinement     'SAINT (Bruker, 2009)'
_computing_data_reduction     'SAINT (Bruker, 2009)'
_computing_structure_solution     'SHELXTL (Sheldrick, 2008)'
_computing_structure_refinement     'SHELXTL (Sheldrick, 2008)'
_computing_molecular_graphics     'SHELXTL (Sheldrick, 2008)'
_computing_publication_material
                             'SHELXTL (Sheldrick, 2008) and PLATON (Spek, 2009)'
loop_
    _atom_site_type_symbol
    _atom_site_label
    _atom_site_fract_x
    _atom_site_fract_y
    _atom_site_fract_z
    _atom_site_U_iso_or_equiv
    _atom_site_adp_type
    _atom_site_calc_flag
    _atom_site_refinement_flags
    _atom_site_occupancy
    _atom_site_symmetry_multiplicity
    _atom_site_disorder_assembly
    _atom_site_disorder_group
    N N1 0.39971(3) 0.13082(7) 0.95142(9) 0.01471(11) Uani d . 1 1 . .
    C C1 0.45090(3) 0.18923(8) 1.03505(12) 0.01927(15) Uani d . 1 1 . .
    H H1A 0.4838 0.1482 0.9761 0.023 Uiso calc R 1 1 . .
    H H1B 0.4520 0.1670 1.1678 0.023 Uiso calc R 1 1 . .
    C C2 0.45182(4) 0.34373(9) 1.00941(12) 0.02298(17) Uani d . 1 1 . .
    H H2A 0.4543 0.3655 0.8768 0.028 Uiso calc R 1 1 . .
    H H2B 0.4848 0.3823 1.0710 0.028 Uiso calc R 1 1 . .
    C C3 0.39979(4) 0.40873(9) 1.08969(12) 0.02384(17) Uani d . 1 1 . .
    H H3A 0.3999 0.5084 1.0647 0.029 Uiso calc R 1 1 . .
    H H3B 0.3993 0.3955 1.2246 0.029 Uiso calc R 1 1 . .
    C C4 0.34807(4) 0.34393(8) 1.00500(12) 0.01959(15) Uani d . 1 1 . .
    H H4A 0.3148 0.3837 1.0638 0.024 Uiso calc R 1 1 . .
    H H4B 0.3467 0.3664 0.8724 0.024 Uiso calc R 1 1 . .
    C C5 0.34710(3) 0.18860(8) 1.02842(10) 0.01526(13) Uani d . 1 1 . .
    H H5A 0.3452 0.1667 1.1625 0.018 Uiso calc R 1 1 . .
    C C6 0.29921(4) 0.11725(8) 0.93081(12) 0.01881(14) Uani d . 1 1 . .
    H H6A 0.3011 0.1382 0.7978 0.023 Uiso calc R 1 1 . .
    H H6B 0.3033 0.0169 0.9455 0.023 Uiso calc R 1 1 . .
    C C7 0.24270(4) 0.16025(11) 1.00354(15) 0.02814(19) Uani d . 1 1 . .
    H H7A 0.2138 0.1106 0.9369 0.042 Uiso calc R 1 1 . .
    H H7B 0.2378 0.2590 0.9855 0.042 Uiso calc R 1 1 . .
    H H7C 0.2403 0.1388 1.1349 0.042 Uiso calc R 1 1 . .
    H H1NA 0.4002(5) 0.0410(14) 0.9689(17) 0.021(3) Uiso d . 1 1 . .
    H H2NA 0.4007(4) 0.1476(13) 0.830(2) 0.024(3) Uiso d . 1 1 . .
    Cl Cl1 0.401145(8) 0.182057(18) 0.52892(2) 0.01611(5) Uani d . 1 1 . .
loop_
    _atom_site_aniso_label
    _atom_site_aniso_U_11
    _atom_site_aniso_U_22
    _atom_site_aniso_U_33
    _atom_site_aniso_U_12
    _atom_site_aniso_U_13
    _atom_site_aniso_U_23
    N1 0.0164(3) 0.0142(3) 0.0135(3) 0.0003(2) 0.0004(2) 0.0007(2)
    C1 0.0173(3) 0.0207(3) 0.0198(3) -0.0028(3) -0.0031(3) 0.0026(3)
    C2 0.0263(4) 0.0213(4) 0.0213(4) -0.0086(3) -0.0037(3) 0.0031(3)
    C3 0.0368(5) 0.0158(3) 0.0189(3) -0.0042(3) -0.0016(3) -0.0012(3)
    C4 0.0254(4) 0.0137(3) 0.0197(3) 0.0020(3) 0.0015(3) 0.0000(3)
    C5 0.0176(3) 0.0142(3) 0.0140(3) 0.0010(2) 0.0026(3) 0.0008(2)
    C6 0.0166(3) 0.0188(3) 0.0210(3) -0.0001(3) 0.0004(3) 0.0002(3)
    C7 0.0186(4) 0.0286(4) 0.0372(5) 0.0007(3) 0.0062(4) 0.0015(4)
    Cl1 0.02022(9) 0.01473(8) 0.01339(7) -0.00044(6) 0.00104(6) 0.00007(5)
_geom_special_details
;
 All s.u.'s (except the s.u. in the dihedral angle between two l.s. planes)
 are estimated using the full covariance matrix.  The cell s.u.'s are taken
 into account individually in the estimation of s.u.'s in distances, angles
 and torsion angles; correlations between s.u.'s in cell parameters are only
 used when they are defined by crystal symmetry.  An approximate (isotropic)
 treatment of cell s.u.'s is used for estimating s.u.'s involving l.s. planes.
;
loop_
    _geom_bond_atom_site_label_1
    _geom_bond_atom_site_label_2
    _geom_bond_site_symmetry_2
    _geom_bond_distance
    _geom_bond_publ_flag
    N1 C1 . 1.4935(11) ?
    N1 C5 . 1.5012(10) ?
    N1 H1NA . 0.886(13) ?
    N1 H2NA . 0.896(14) ?
    C1 C2 . 1.5195(12) ?
    C1 H1A . 0.9900 ?
    C1 H1B . 0.9900 ?
    C2 C3 . 1.5264(14) ?
    C2 H2A . 0.9900 ?
    C2 H2B . 0.9900 ?
    C3 C4 . 1.5318(13) ?
    C3 H3A . 0.9900 ?
    C3 H3B . 0.9900 ?
    C4 C5 . 1.5256(11) ?
    C4 H4A . 0.9900 ?
    C4 H4B . 0.9900 ?
    C5 C6 . 1.5275(11) ?
    C5 H5A . 1.0000 ?
    C6 C7 . 1.5256(13) ?
    C6 H6A . 0.9900 ?
    C6 H6B . 0.9900 ?
    C7 H7A . 0.9800 ?
    C7 H7B . 0.9800 ?
    C7 H7C . 0.9800 ?
loop_
    _geom_angle_atom_site_label_1
    _geom_angle_atom_site_label_2
    _geom_angle_atom_site_label_3
    _geom_angle_site_symmetry_1
    _geom_angle_site_symmetry_3
    _geom_angle
    _geom_angle_publ_flag
    C1 N1 C5 . . 114.10(6) ?
    C1 N1 H1NA . . 108.0(7) ?
    C5 N1 H1NA . . 109.2(7) ?
    C1 N1 H2NA . . 108.0(7) ?
    C5 N1 H2NA . . 108.7(7) ?
    H1NA N1 H2NA . . 108.7(11) ?
    N1 C1 C2 . . 109.93(7) ?
    N1 C1 H1A . . 109.7 ?
    C2 C1 H1A . . 109.7 ?
    N1 C1 H1B . . 109.7 ?
    C2 C1 H1B . . 109.7 ?
    H1A C1 H1B . . 108.2 ?
    C1 C2 C3 . . 110.69(7) ?
    C1 C2 H2A . . 109.5 ?
    C3 C2 H2A . . 109.5 ?
    C1 C2 H2B . . 109.5 ?
    C3 C2 H2B . . 109.5 ?
    H2A C2 H2B . . 108.1 ?
    C2 C3 C4 . . 110.41(7) ?
    C2 C3 H3A . . 109.6 ?
    C4 C3 H3A . . 109.6 ?
    C2 C3 H3B . . 109.6 ?
    C4 C3 H3B . . 109.6 ?
    H3A C3 H3B . . 108.1 ?
    C5 C4 C3 . . 112.20(7) ?
    C5 C4 H4A . . 109.2 ?
    C3 C4 H4A . . 109.2 ?
    C5 C4 H4B . . 109.2 ?
    C3 C4 H4B . . 109.2 ?
    H4A C4 H4B . . 107.9 ?
    N1 C5 C4 . . 108.57(7) ?
    N1 C5 C6 . . 107.40(6) ?
    C4 C5 C6 . . 114.38(7) ?
    N1 C5 H5A . . 108.8 ?
    C4 C5 H5A . . 108.8 ?
    C6 C5 H5A . . 108.8 ?
    C7 C6 C5 . . 113.19(7) ?
    C7 C6 H6A . . 108.9 ?
    C5 C6 H6A . . 108.9 ?
    C7 C6 H6B . . 108.9 ?
    C5 C6 H6B . . 108.9 ?
    H6A C6 H6B . . 107.8 ?
    C6 C7 H7A . . 109.5 ?
    C6 C7 H7B . . 109.5 ?
    H7A C7 H7B . . 109.5 ?
    C6 C7 H7C . . 109.5 ?
    H7A C7 H7C . . 109.5 ?
    H7B C7 H7C . . 109.5 ?
loop_
    _geom_torsion_atom_site_label_1
    _geom_torsion_atom_site_label_2
    _geom_torsion_atom_site_label_3
    _geom_torsion_atom_site_label_4
    _geom_torsion_site_symmetry_1
    _geom_torsion_site_symmetry_2
    _geom_torsion_site_symmetry_3
    _geom_torsion_site_symmetry_4
    _geom_torsion
    _geom_torsion_publ_flag
    C5 N1 C1 C2 . . . . -58.09(9) ?
    N1 C1 C2 C3 . . . . 56.11(9) ?
    C1 C2 C3 C4 . . . . -55.59(9) ?
    C2 C3 C4 C5 . . . . 55.68(9) ?
    C1 N1 C5 C4 . . . . 56.59(8) ?
    C1 N1 C5 C6 . . . . -179.25(6) ?
    C3 C4 C5 N1 . . . . -54.61(9) ?
    C3 C4 C5 C6 . . . . -174.51(7) ?
    N1 C5 C6 C7 . . . . 176.69(7) ?
    C4 C5 C6 C7 . . . . -62.75(10) ?
loop_
    _geom_hbond_atom_site_label_D
    _geom_hbond_atom_site_label_H
    _geom_hbond_atom_site_label_A
    _geom_hbond_site_symmetry_A
    _geom_hbond_distance_DH
    _geom_hbond_distance_HA
    _geom_hbond_distance_DA
    _geom_hbond_angle_DHA
    _geom_hbond_publ_flag
    N1 H1NA Cl1 7_556 0.886(14) 2.220(14) 3.1054(7) 176.9(11) yes
    N1 H2NA Cl1 . 0.899(15) 2.217(15) 3.1149(7) 177.8(12) yes
    C1 H1A Cl1 3_656 0.99 2.80 3.6121(8) 139 yes
