# Supplementary material for: 2-Ethyl­piperidinium chloride
Source: Acta Crystallogr Sect E Struct Rep Online. 2011 Sep 17;67(Pt 10):o2653. doi: 10.1107/S1600536811036804 (PMC3201318; doi:10.1107/S1600536811036804)
Supplement: Supplementary file 2 [file e-67-o2653-Isup2.hkl]

#
# h,k,l, Fc-squared, Fo-squared, sigma(Fo-squared) and status flag
#
data_I
_shelx_title ' epa_0m in Pbcn (100K)'
_shelx_refln_list_code          4
_shelx_F_calc_maximum      363.10
_exptl_crystal_F_000       656.00
_reflns_d_resolution_high  0.5870
 
loop_
 _symmetry_equiv_pos_as_xyz
 'x, y, z'
 '-x+1/2, -y+1/2, z+1/2'
 '-x, y, -z+1/2'
 'x+1/2, -y+1/2, -z'
 '-x, -y, -z'
 'x-1/2, y-1/2, -z-1/2'
 'x, -y, z-1/2'
 '-x-1/2, y-1/2, z'
 
_cell_length_a    24.2052
_cell_length_b     9.7594
_cell_length_c     7.2764
_cell_angle_alpha  90.000
_cell_angle_beta   90.000
_cell_angle_gamma  90.000
 
_shelx_F_squared_multiplier     1.000
 
loop_
 _refln_index_h
 _refln_index_k
 _refln_index_l
 _refln_F_squared_calc
 _refln_F_squared_meas
 _refln_F_squared_sigma
 _refln_observed_status
   2   0   0      729.41      740.11     17.67 o
   4   0   0    22493.77    23486.36    166.12 o
   6   0   0    21232.21    20846.75    371.10 o
   8   0   0      304.91      260.18      5.67 o
  10   0   0     3543.77     3314.15     32.04 o
  12   0   0      882.42      785.47     12.35 o
  14   0   0     8489.98     8282.97     57.43 o
  16   0   0     8813.19     8600.65     76.82 o
  18   0   0      302.21      308.59      6.97 o
  20   0   0    21188.83    20031.12    127.04 o
  22   0   0      284.46      356.20     10.70 o
  24   0   0     1451.56     1405.29     22.56 o
  26   0   0     1090.31     1022.58     17.84 o
  28   0   0       50.92       52.14      7.89 o
  30   0   0      499.54      499.58     18.93 o
  32   0   0       65.69       69.98     10.26 o
  34   0   0      458.85      457.66     19.11 o
  36   0   0     1078.02     1111.03     38.03 o
  38   0   0       56.22      100.17     40.93 o
  40   0   0     1193.31     1225.00    103.44 o
   1   1   0     1252.98     1318.56      8.19 o
   3   1   0     1245.84     1291.59      7.65 o
   5   1   0      594.02      593.83      5.10 o
   7   1   0     1211.14     1212.82      8.91 o
   9   1   0     1439.15     1381.22     10.31 o
  11   1   0     2580.82     2672.40     15.23 o
  13   1   0      822.31      855.53      7.37 o
  15   1   0       49.71       64.34      2.46 o
  17   1   0      685.13      669.32      6.63 o
  19   1   0      608.71      561.42      6.49 o
  21   1   0      193.19      210.88      5.23 o
  23   1   0       25.20       27.38      3.06 o
  25   1   0      209.30      224.43      6.75 o
  27   1   0      108.69      115.32      6.50 o
  29   1   0       85.79       92.57      6.83 o
  31   1   0      305.89      293.07     10.94 o
  33   1   0       68.85       77.29      7.46 o
  35   1   0       11.39       29.73     34.09 o
  37   1   0       97.50      117.09     16.25 o
  39   1   0       92.32      191.19     35.78 o
   0   2   0    27357.33    27970.89    732.95 o
   2   2   0      696.46      718.10      4.96 o
   4   2   0     1486.91     1594.07      9.33 o
   6   2   0     1446.38     1517.04     10.67 o
   8   2   0      152.13      151.78      2.82 o
  10   2   0      961.53     1270.69      9.02 o
  12   2   0      397.24      390.81      4.31 o
  14   2   0      837.77      766.78      6.75 o
  16   2   0     1448.68     1430.97     10.58 o
  18   2   0      158.32      156.57      3.52 o
  20   2   0     2844.43     2781.83     18.66 o
  22   2   0      197.17      203.20      5.79 o
  24   2   0      209.92      211.58      6.94 o
  26   2   0      167.97      156.53      6.43 o
  28   2   0       10.19        9.81      3.90 o
  30   2   0        4.50        3.25      3.77 o
  32   2   0       61.16       63.09      6.48 o
  34   2   0       96.19      119.02     12.61 o
  36   2   0      265.93      278.52     18.87 o
  38   2   0       23.86      151.18     87.31 o
  40   2   0      200.46      255.26     80.98 o
   1   3   0    12062.37    12183.45     55.04 o
   3   3   0     1774.43     1894.40     12.39 o
   5   3   0    13018.45    13360.37     53.38 o
   7   3   0     1596.40     1675.28     11.04 o
   9   3   0     5264.15     5224.71     25.85 o
  11   3   0     7979.04     7808.45     54.64 o
  13   3   0     1223.99     1203.48      8.83 o
  15   3   0     2841.56     2843.46     16.30 o
  17   3   0     1595.99     1539.49     11.03 o
  19   3   0     3324.95     3069.76     21.40 o
  21   3   0     1367.48     1295.23     13.37 o
  23   3   0       35.32       33.20      3.28 o
  25   3   0     1893.58     1895.59     20.26 o
  27   3   0      249.06      229.86      8.49 o
  29   3   0      257.75      250.66      8.96 o
  31   3   0     1089.44     1084.66     17.96 o
  33   3   0      124.31      146.27     12.01 o
  35   3   0      235.56      222.28     16.48 o
  37   3   0      244.24      262.83     18.41 o
  39   3   0      370.99      421.66     55.10 o
   0   4   0    28652.39    30823.29    207.88 o
   2   4   0       21.31       16.12      1.14 o
   4   4   0      775.06      830.49      6.49 o
   6   4   0     1095.18     1141.71      8.16 o
   8   4   0        4.11        2.77      0.73 o
  10   4   0      760.26      876.94      6.49 o
  12   4   0        9.19        9.24      1.04 o
  14   4   0      687.92      672.48      6.48 o
  16   4   0      600.64      560.81      6.01 o
  18   4   0        1.58        1.42      1.45 o
  20   4   0     2720.44     2447.34     20.90 o
  22   4   0        4.79        4.34      2.20 o
  24   4   0       99.26       98.69      5.62 o
  26   4   0      110.28      119.04      6.82 o
  28   4   0        8.39        6.17      4.69 o
  30   4   0      139.13      163.51     12.65 o
  32   4   0        2.84        7.83     10.18 o
  34   4   0       35.07       43.45      8.31 o
  36   4   0       98.72      126.30     14.47 o
  38   4   0        0.68       23.32     26.58 o
   1   5   0     7318.23     7461.46     52.77 o
   3   5   0      268.15      302.27      4.00 o
   5   5   0     5793.87     5895.09     24.72 o
   7   5   0       29.63       32.62      1.38 o
   9   5   0      292.24      270.94      3.32 o
  11   5   0      845.97      828.32      6.36 o
  13   5   0        0.09        0.76      0.82 o
  15   5   0     3187.20     3016.82     17.57 o
  17   5   0      181.20      173.72      4.27 o
  19   5   0     1741.08     1650.68     14.17 o
  21   5   0     1364.50     1256.89     15.96 o
  23   5   0        0.37       -0.69      2.74 o
  25   5   0     1200.30     1175.04     16.43 o
  27   5   0       21.07       30.78      8.09 o
  29   5   0        0.16       -5.63      5.63 o
  31   5   0      179.49      199.38     14.18 o
  33   5   0        6.35        1.44      6.45 o
  35   5   0      352.93      363.72     17.25 o
  37   5   0       19.38       28.93     10.05 o
  39   5   0      136.55      155.02     30.07 o
   0   6   0    14429.51    15158.65    116.90 o
   2   6   0      356.87      349.30      3.78 o
   4   6   0     1311.21     1326.75      8.07 o
   6   6   0     1085.81     1063.63      6.82 o
   8   6   0      122.07      122.68      2.51 o
  10   6   0      330.84      330.38      4.17 o
  12   6   0      428.49      433.54      5.12 o
  14   6   0     1019.09      998.64      9.26 o
  16   6   0     1493.80     1409.76     11.68 o
  18   6   0       97.94       85.38      3.83 o
  20   6   0     3562.61     3374.73     24.61 o
  22   6   0      211.30      234.89      9.52 o
  24   6   0      203.93      200.82     10.20 o
  26   6   0      165.21      185.13     10.70 o
  28   6   0        6.05       14.85      6.62 o
  30   6   0        0.30        1.95      6.26 o
  32   6   0       88.48      101.15     11.74 o
  34   6   0      128.62      126.47     13.16 o
  36   6   0      360.98      308.78     30.61 o
  38   6   0       27.39       11.59      8.97 o
   1   7   0      166.42      165.79      2.85 o
   3   7   0        2.41        4.84      0.97 o
   5   7   0      117.56      120.73      2.74 o
   7   7   0      154.77      168.97      3.32 o
   9   7   0     1257.00     1206.08      9.11 o
  11   7   0     1320.90     1265.44     10.55 o
  13   7   0      362.76      347.92      5.50 o
  15   7   0       12.42        8.95      1.96 o
  17   7   0       38.23       36.92      3.16 o
  19   7   0       23.96       30.36      3.57 o
  21   7   0      142.64      144.44      9.13 o
  23   7   0        3.43        4.50      4.03 o
  25   7   0       91.72      118.38     11.15 o
  27   7   0        1.96        3.30      5.13 o
  29   7   0      176.21      177.50     13.83 o
  31   7   0      179.23      182.02     14.24 o
  33   7   0       72.16       52.45     15.87 o
  35   7   0       14.12       23.13      8.64 o
  37   7   0       10.30       15.45      9.08 o
   0   8   0     2150.01     1834.71     22.25 o
   2   8   0      699.04      681.88      8.03 o
   4   8   0     1481.18     1422.74     13.30 o
   6   8   0      796.07      779.85     10.99 o
   8   8   0      159.47      157.00      5.10 o
  10   8   0        1.11        4.79      2.16 o
  12   8   0      375.16      379.47      7.79 o
  14   8   0      660.81      667.00     11.38 o
  16   8   0     1236.68     1210.49     15.96 o
  18   8   0      229.15      218.60      9.07 o
  20   8   0     1050.25     1070.99     21.98 o
  22   8   0      313.10      255.80     45.63 o
  24   8   0      206.41      223.29     12.28 o
  26   8   0      136.38      151.80     11.21 o
  28   8   0        1.22        8.49      6.78 o
  30   8   0        0.26        6.83     10.31 o
  32   8   0      122.92      127.04     14.50 o
  34   8   0       97.60       97.50     13.24 o
  36   8   0      194.04      216.33     35.24 o
   1   9   0      288.48      343.49      7.59 o
   3   9   0        3.65        2.53      2.22 o
   5   9   0     1732.57     1793.10     18.38 o
   7   9   0        9.38        9.40      2.65 o
   9   9   0      499.87      461.85      9.71 o
  11   9   0     1009.19      979.04     14.35 o
  13   9   0        9.78        7.05      2.83 o
  15   9   0      690.26      669.97     13.14 o
  17   9   0       38.89       32.65      5.27 o
  19   9   0      125.68      134.48     11.19 o
  21   9   0       53.48       34.82     13.24 o
  23   9   0       59.25       50.58      9.18 o
  25   9   0      684.68      660.87     20.78 o
  27   9   0        0.84       -1.94      6.00 o
  29   9   0       13.76       17.41     10.22 o
  31   9   0      217.88      215.08     17.84 o
  33   9   0        0.00        0.73      8.12 o
   0  10   0      276.79      213.68      9.57 o
   2  10   0       79.43       84.20      5.02 o
   4  10   0      458.25      444.09      9.83 o
   6  10   0      155.88      172.48      7.02 o
   8  10   0       10.16        9.67      3.01 o
  10  10   0     1021.35     1058.96     15.63 o
  12  10   0        0.03        1.19      2.85 o
  14  10   0       79.32       85.17      7.35 o
  16  10   0      249.25      252.84     11.17 o
  18  10   0       17.51       17.86      5.38 o
  20  10   0      166.48      155.25     34.65 o
  22  10   0       19.19       20.57      6.45 o
  24  10   0       67.49       68.74      9.17 o
  26  10   0       60.71       46.18      8.67 o
  28  10   0        3.57       -1.54      8.10 o
  30  10   0      101.88      105.82     13.71 o
  32  10   0        4.54       -2.96      8.01 o
   1  11   0      872.71      892.87     15.46 o
   3  11   0       74.91       65.75      6.01 o
   5  11   0      452.65      448.87     10.90 o
   7  11   0        4.74        6.50      3.30 o
   9  11   0        2.41        4.80      3.72 o
  11  11   0       22.99       32.33      8.78 o
  13  11   0       13.06       13.36      5.22 o
  15  11   0      375.89      369.80     13.74 o
  17  11   0       89.00       93.51      9.13 o
  19  11   0      422.33      438.82     35.15 o
  21  11   0      406.28      398.53     26.79 o
  23  11   0        3.64       13.63      6.37 o
  25  11   0      109.37      116.54     12.33 o
  27  11   0       20.71       30.30      8.71 o
  29  11   0       17.46       19.44      9.45 o
   0  12   0      369.36      386.00     29.82 o
   2  12   0       30.97       28.93      5.52 o
   4  12   0       77.74       92.03      8.06 o
   6  12   0      134.79      144.81      9.95 o
   8  12   0       96.44       85.38      8.70 o
  10  12   0       44.90       43.13      7.31 o
  12  12   0      112.67      103.97      9.59 o
  14  12   0      137.25      138.07     10.83 o
  16  12   0      110.82      108.05     10.07 o
  18  12   0        8.52       12.24     12.32 o
  20  12   0       92.25       98.07     13.32 o
  22  12   0       33.16        9.22     14.87 o
  24  12   0        4.33       -5.67      6.63 o
  26  12   0        4.04        0.55      6.89 o
  28  12   0        5.91       16.84      9.95 o
   1  13   0     1623.04     1600.13     37.18 o
   3  13   0      381.81      360.87     16.68 o
   5  13   0      287.99      250.67     14.86 o
   7  13   0       54.29       59.04      9.23 o
   9  13   0       11.51       19.67      6.37 o
  11  13   0        7.42       -0.79      5.51 o
  13  13   0        5.88        4.90      5.74 o
  15  13   0      400.99      426.03     21.89 o
  17  13   0      172.41      175.98     17.62 o
  19  13   0      794.51      813.78     26.15 o
  21  13   0      707.38      704.52     23.19 o
  23  13   0      149.86      154.97     14.44 o
  25  13   0       13.50       20.08      8.27 o
   0  14   0      797.42      763.21     36.98 o
   2  14   0       27.19       33.85      8.77 o
   4  14   0      280.41      289.19     15.42 o
   6  14   0      245.92      258.90     14.99 o
   8  14   0        2.83       12.56      7.16 o
  10  14   0      447.31      409.68     31.57 o
  12  14   0       31.91       24.81      7.12 o
  14  14   0      170.77      165.14     12.56 o
  16  14   0      305.68      294.95     15.61 o
  18  14   0        0.26        7.83      6.66 o
  20  14   0      339.98      374.98     18.75 o
  22  14   0       25.58       40.95     19.64 o
   1  15   0      167.95      176.69     14.46 o
   3  15   0       28.61       10.63      7.11 o
   5  15   0       24.12       16.63      6.91 o
   7  15   0        0.02       -1.69      5.59 o
   9  15   0        1.22       -3.07      6.67 o
  11  15   0        4.85       12.14      6.86 o
  13  15   0        0.68       19.26     15.08 o
  15  15   0       73.16      122.65     14.07 o
  17  15   0        7.81       36.52     14.49 o
   0  16   0      292.64      287.02     23.73 o
   2  16   0       26.09       49.55      9.39 o
   4  16   0      195.03      238.02     27.83 o
   6  16   0      114.19      128.59     13.70 o
   8  16   0        0.02       10.70      8.57 o
  10  16   0      379.13      364.75     25.55 o
   1   1   1        9.56       12.04      0.88 o
   2   1   1     6911.73     6461.33     47.04 o
   3   1   1      248.43      253.60      2.52 o
   4   1   1      569.57      668.60      3.99 o
   5   1   1       61.00       46.85      0.84 o
   6   1   1     4426.63     4634.52     18.35 o
   7   1   1      309.82      310.81      2.60 o
   8   1   1    19355.56    20552.05     78.71 o
   9   1   1      729.56      736.71      5.01 o
  10   1   1       64.23       71.59      1.70 o
  11   1   1      458.57      481.06      4.07 o
  12   1   1     3665.59     3701.80     14.29 o
  13   1   1       70.19       86.26      1.58 o
  14   1   1     2483.49     2496.43      9.70 o
  15   1   1       26.59       40.87      1.31 o
  16   1   1      361.90      346.16      3.10 o
  17   1   1       66.17       67.53      1.64 o
  18   1   1      431.64      442.35      3.69 o
  19   1   1        6.46        7.25      0.95 o
  20   1   1      356.76      338.95      4.24 o
  21   1   1       27.34       35.27      1.92 o
  22   1   1       25.29       34.91      2.13 o
  23   1   1       11.81       14.11      1.76 o
  24   1   1      284.28      277.88      5.15 o
  25   1   1       17.98       21.29      2.35 o
  26   1   1      296.55      283.90      5.56 o
  27   1   1       30.44       40.42      3.17 o
  28   1   1     2067.26     2042.69     16.83 o
  29   1   1       63.27       84.96      4.56 o
  30   1   1        3.38        8.98      2.96 o
  31   1   1       45.17       53.42      7.34 o
  32   1   1      248.71      234.36      8.74 o
  33   1   1        3.16       10.76      8.27 o
  34   1   1      342.00      328.49     12.33 o
  35   1   1        3.00       14.73      8.03 o
  36   1   1        8.97       11.44      5.94 o
  37   1   1        9.41       13.98     10.69 o
  38   1   1       50.71       45.86      7.25 o
  39   1   1        0.61       48.76     17.07 o
  40   1   1       79.02      156.78     33.85 o
   0   2   1     3460.69     3453.88     30.32 o
   1   2   1      486.19      409.66      4.05 o
   2   2   1        0.01       -0.53      0.53 o
   3   2   1    16095.66    17079.54     82.34 o
   4   2   1     1104.84     1127.71      6.11 o
   5   2   1     1007.63     1011.71      5.61 o
   6   2   1     1119.02     1114.49      5.66 o
   7   2   1      694.66      770.64      4.28 o
   8   2   1        4.09        2.62      0.52 o
   9   2   1      561.00      561.38      3.94 o
  10   2   1     4555.31     4842.88     20.35 o
  11   2   1      178.58      156.31      2.00 o
  12   2   1        1.69        1.23      0.55 o
  13   2   1     1155.06     1072.15      5.49 o
  14   2   1      274.21      294.22      2.77 o
  15   2   1      164.11      161.02      2.15 o
  16   2   1      192.58      196.05      2.46 o
  17   2   1     2113.85     2016.07      9.26 o
  18   2   1        2.41        3.22      0.80 o
  19   2   1       70.56       79.03      2.01 o
  20   2   1      287.08      271.84      3.66 o
  21   2   1       17.57       15.93      1.56 o
  22   2   1        1.01        1.48      1.25 o
  23   2   1     1368.74     1295.52     10.55 o
  24   2   1       75.25       85.83      3.62 o
  25   2   1        0.04        1.10      1.81 o
  26   2   1       93.37       91.21      4.14 o
  27   2   1      299.53      287.22      6.55 o
  28   2   1        0.09        0.55      2.62 o
  29   2   1       52.08       53.12      5.04 o
  30   2   1      173.09      178.09      7.21 o
  31   2   1        0.09        2.39      3.33 o
  32   2   1        0.04        5.56      3.69 o
  33   2   1      263.41      259.98      8.10 o
  34   2   1        9.63       17.88      7.67 o
  35   2   1       13.89       20.43     10.12 o
  36   2   1       15.51       28.28      5.69 o
  37   2   1       57.73       76.61      9.00 o
  38   2   1        0.77       44.01     16.40 o
  39   2   1       23.01       16.24      8.21 o
  40   2   1       21.09       34.31     15.90 o
   1   3   1       21.70       32.72      1.09 o
   2   3   1     7529.45     7592.03     26.47 o
   3   3   1       37.26       41.85      1.15 o
   4   3   1      545.24      523.92      3.86 o
   5   3   1      546.70      594.85      3.79 o
   6   3   1      460.24      427.50      2.72 o
   7   3   1       12.66       14.51      0.80 o
   8   3   1     5095.99     5419.16     20.15 o
   9   3   1      110.86      114.13      1.62 o
  10   3   1        0.20       -0.47      0.47 o
  11   3   1       99.28       99.79      1.70 o
  12   3   1     3779.33     3963.90     18.80 o
  13   3   1        2.87        2.37      0.59 o
  14   3   1      241.27      258.21      2.51 o
  15   3   1      123.75      123.25      1.93 o
  16   3   1       57.20       61.36      1.67 o
  17   3   1        5.96        7.81      0.86 o
  18   3   1     1010.51      878.91      5.67 o
  19   3   1        0.14       -0.57      1.01 o
  20   3   1        0.54        3.01      1.49 o
  21   3   1        1.12        0.40      1.21 o
  22   3   1      666.48      620.03      6.94 o
  23   3   1        4.47        6.27      1.79 o
  24   3   1       83.71       85.56      4.03 o
  25   3   1       48.56       52.02      3.56 o
  26   3   1       52.53       57.33      5.07 o
  27   3   1        1.96        4.88      2.59 o
  28   3   1      517.69      549.30      9.81 o
  29   3   1        2.11        3.13      3.10 o
  30   3   1        0.29        5.36      4.10 o
  31   3   1        3.17        4.33      3.37 o
  32   3   1      272.11      285.67      8.37 o
  33   3   1        1.38        6.64      3.56 o
  34   3   1        9.41       13.87      4.30 o
  35   3   1        7.40       11.43      5.76 o
  36   3   1        0.11        2.55      6.39 o
  37   3   1        1.02       36.82     16.02 o
  38   3   1       90.74      101.54     11.82 o
  39   3   1        0.88       30.40     19.35 o
  40   3   1        0.05        6.27      9.46 o
   0   4   1      151.41      153.83      3.09 o
   1   4   1      289.04      251.02      2.80 o
   2   4   1        3.09        2.07      0.67 o
   3   4   1     4796.79     4681.70     21.40 o
   4   4   1       18.97       15.55      0.87 o
   5   4   1      176.50      176.46      1.67 o
   6   4   1       82.07       74.67      1.19 o
   7   4   1     2443.12     2251.39      8.24 o
   8   4   1       24.41       23.24      0.85 o
   9   4   1     3608.25     3478.11     14.77 o
  10   4   1      252.77      269.82      2.54 o
  11   4   1     2326.64     2316.82     10.38 o
  12   4   1       28.16       30.24      1.16 o
  13   4   1     1603.76     1507.28      7.18 o
  14   4   1       19.41       19.95      1.08 o
  15   4   1      193.46      199.49      2.56 o
  16   4   1       16.02       16.65      1.07 o
  17   4   1     1407.77     1382.35      7.65 o
  18   4   1        1.49        0.89      1.07 o
  19   4   1      527.34      534.37      6.09 o
  20   4   1        0.28        1.79      1.43 o
  21   4   1       43.88       57.76      3.09 o
  22   4   1       11.26       13.07      2.13 o
  23   4   1     1001.78      998.06     10.70 o
  24   4   1       10.09        7.88      2.21 o
  25   4   1        9.34        6.36      2.46 o
  26   4   1       27.80       26.04      3.43 o
  27   4   1      638.90      586.10     10.79 o
  28   4   1        1.70       -0.05      3.48 o
  29   4   1      469.16      456.50      9.75 o
  30   4   1       30.14       32.99      4.34 o
  31   4   1      187.68      196.38      7.38 o
  32   4   1        6.64       11.44      4.40 o
  33   4   1      359.09      351.12     10.10 o
  34   4   1        1.98        7.83      6.13 o
  35   4   1       33.08       85.80     25.50 o
  36   4   1        4.47       16.57     10.00 o
  37   4   1       44.78      100.01     21.99 o
  38   4   1        0.56        6.14      7.76 o
  39   4   1      109.59      177.36     33.23 o
   1   5   1      149.37      143.64      2.04 o
   2   5   1      692.50      916.96      5.62 o
   3   5   1       94.94       97.50      1.78 o
   4   5   1      143.66      144.62      1.75 o
   5   5   1      132.71      123.14      1.49 o
   6   5   1      838.49      850.19      4.37 o
   7   5   1      100.23      100.40      1.45 o
   8   5   1     4114.44     3934.38     14.32 o
   9   5   1      296.05      289.22      2.69 o
  10   5   1        6.32        3.99      0.57 o
  11   5   1      187.82      183.52      2.30 o
  12   5   1     1046.84     1010.67      5.62 o
  13   5   1       36.63       38.08      1.45 o
  14   5   1      642.43      605.38      4.48 o
  15   5   1       57.13       75.70      1.92 o
  16   5   1      137.21      137.06      2.62 o
  17   5   1       29.63       28.34      1.82 o
  18   5   1      280.72      225.07      4.09 o
  19   5   1       29.65       31.43      2.29 o
  20   5   1      141.43      125.71      3.97 o
  21   5   1       34.24       35.88      2.77 o
  22   5   1        5.34       13.21      2.12 o
  23   5   1       12.38       16.10      2.27 o
  24   5   1       46.73       53.79      3.67 o
  25   5   1       19.65       20.85      3.00 o
  26   5   1       58.28       63.24      4.76 o
  27   5   1       14.30       12.93      3.10 o
  28   5   1      763.36      742.73     28.51 o
  29   5   1       34.14       37.41      4.08 o
  30   5   1        7.13        9.51      4.16 o
  31   5   1       21.39       42.46     11.41 o
  32   5   1       33.28       24.82      6.86 o
  33   5   1        2.83        6.76      6.68 o
  34   5   1      121.25      120.91     11.33 o
  35   5   1        4.18        9.72      6.11 o
  36   5   1        6.80        9.11      6.14 o
  37   5   1        3.71       11.83      7.14 o
  38   5   1       62.47      109.93     21.90 o
  39   5   1        2.39       16.55      8.71 o
   0   6   1      293.94      316.92      4.73 o
   1   6   1      619.35      623.10      4.64 o
   2   6   1        7.53        6.74      0.85 o
   3   6   1      171.84      141.42      2.22 o
   4   6   1        2.18        3.16      0.55 o
   5   6   1       59.37       69.59      1.33 o
   6   6   1        0.98        0.20      0.43 o
   7   6   1     4032.74     3915.76     13.42 o
   8   6   1       38.24       36.62      1.15 o
   9   6   1     2551.81     2518.56     11.30 o
  10   6   1       58.72       61.70      1.51 o
  11   6   1     2380.76     2338.31     10.07 o
  12   6   1       32.10       31.86      1.36 o
  13   6   1     1971.15     1941.72      9.81 o
  14   6   1        0.89        1.02      0.85 o
  15   6   1        1.67        4.45      0.98 o
  16   6   1        0.03        2.05      1.25 o
  17   6   1       98.76      116.17      3.56 o
  18   6   1        1.21        2.69      1.46 o
  19   6   1      326.00      326.93      5.66 o
  20   6   1       51.90       58.96      3.16 o
  21   6   1      123.00      127.24      4.31 o
  22   6   1        7.56        9.92      2.05 o
  23   6   1      142.27      163.86      4.94 o
  24   6   1        0.01        4.05      3.30 o
  25   6   1       10.06        8.41      2.89 o
  26   6   1        0.60        1.88      2.66 o
  27   6   1      763.53      763.10     11.85 o
  28   6   1        6.09       12.44      3.17 o
  29   6   1      513.09      530.52     10.13 o
  30   6   1        0.94       15.89      4.66 o
  31   6   1      438.60      429.05     11.74 o
  32   6   1        7.17       10.70      4.49 o
  33   6   1      220.05      230.10      9.84 o
  34   6   1        0.25        7.18      5.38 o
  35   6   1        9.17       43.83     19.00 o
  36   6   1        0.02       30.46     16.47 o
  37   6   1        7.52       26.90     11.55 o
  38   6   1        0.01        4.93      6.97 o
   1   7   1       32.20       35.35      1.54 o
   2   7   1     2239.29     2259.42     10.40 o
   3   7   1        0.46       -0.76      0.76 o
   4   7   1      848.59      864.71      5.72 o
   5   7   1      370.39      373.92      3.79 o
   6   7   1     1316.69     1311.43      7.07 o
   7   7   1        5.57        4.78      0.80 o
   8   7   1    10517.13    10183.04     36.12 o
   9   7   1      215.70      205.89      2.76 o
  10   7   1        0.18        1.91      0.79 o
  11   7   1      206.68      199.05      3.08 o
  12   7   1     6409.39     6161.82     26.64 o
  13   7   1        0.09        3.25      1.01 o
  14   7   1     1116.71     1085.68      7.34 o
  15   7   1      175.44      175.50      3.72 o
  16   7   1      213.61      213.60      4.43 o
  17   7   1        0.17        1.09      1.52 o
  18   7   1      639.95      643.54      7.82 o
  19   7   1        1.39        0.86      1.67 o
  20   7   1       92.88       89.92      3.84 o
  21   7   1       15.75       13.68      2.24 o
  22   7   1     1043.48     1055.00     11.55 o
  23   7   1        2.26        8.38      2.75 o
  24   7   1      328.69      328.37      7.48 o
  25   7   1       92.78       89.48      5.23 o
  26   7   1      184.02      184.99      6.74 o
  27   7   1        1.02       14.59      4.03 o
  28   7   1     2602.30     2489.28     85.17 o
  29   7   1       17.67       33.85      5.24 o
  30   7   1        0.13        7.74      4.40 o
  31   7   1       22.39       26.91      5.27 o
  32   7   1      617.36      630.03     16.33 o
  33   7   1        1.38        3.07      5.09 o
  34   7   1      159.48      157.98      9.02 o
  35   7   1       15.48       15.07      6.30 o
  36   7   1        1.61       17.53     12.30 o
  37   7   1        0.00       -1.13      6.82 o
   0   8   1       25.70       30.77      2.56 o
   1   8   1       28.59       16.19      1.56 o
   2   8   1        1.31       -0.23      1.12 o
   3   8   1      375.86      335.27      4.42 o
   4   8   1        1.67        2.02      1.18 o
   5   8   1      103.56      101.15      2.95 o
   6   8   1        1.81        2.20      1.23 o
   7   8   1      651.49      626.91      6.13 o
   8   8   1        0.30        0.20      1.34 o
   9   8   1        0.12        1.81      1.27 o
  10   8   1        7.38        6.09      1.42 o
  11   8   1        9.30        5.16      1.37 o
  12   8   1        0.04        0.10      1.26 o
  13   8   1      334.35      313.68      4.95 o
  14   8   1        2.04        1.99      1.59 o
  15   8   1       68.18       73.46      3.33 o
  16   8   1        0.52        2.87      1.66 o
  17   8   1      251.86      252.45      5.25 o
  18   8   1        0.22        1.78      1.83 o
  19   8   1       77.16       89.38      3.97 o
  20   8   1        2.69        5.43      2.12 o
  21   8   1       31.70       39.81      3.08 o
  22   8   1        2.58        0.03      2.18 o
  23   8   1       52.02       50.23      5.19 o
  24   8   1        0.05        6.22      6.60 o
  25   8   1        0.15        3.64      4.84 o
  26   8   1        0.01        0.55      5.18 o
  27   8   1       92.47       95.25      7.63 o
  28   8   1        0.11        4.61      7.23 o
  29   8   1        0.38        4.93      4.27 o
  30   8   1        1.30        9.54      4.89 o
  31   8   1        9.11       11.40      5.34 o
  32   8   1        0.36       14.83      6.88 o
  33   8   1        4.79       12.43      5.85 o
  34   8   1        0.02        1.19      6.23 o
  35   8   1        2.08        4.46      7.12 o
   1   9   1       38.25       39.58      2.25 o
   2   9   1     1173.52     1290.76      9.18 o
   3   9   1       13.57       13.31      1.68 o
   4   9   1      411.97      414.68      5.31 o
   5   9   1        0.07        3.13      1.42 o
   6   9   1      402.30      393.03      5.26 o
   7   9   1        1.59        0.67      1.59 o
   8   9   1     1738.00     1672.20     11.60 o
   9   9   1        0.02        2.25      1.52 o
  10   9   1        8.60        9.07      1.75 o
  11   9   1        0.86        2.80      1.51 o
  12   9   1     1539.56     1463.58     16.95 o
  13   9   1        4.13        3.10      1.83 o
  14   9   1      270.47      259.61      5.18 o
  15   9   1        0.33       -0.29      1.72 o
  16   9   1       61.50       67.35      3.61 o
  17   9   1        1.19        2.37      2.14 o
  18   9   1      649.03      632.43     10.47 o
  19   9   1       17.43       15.69      3.21 o
  20   9   1        3.37        6.41      3.19 o
  21   9   1        3.90        6.49      3.33 o
  22   9   1      367.60      345.19     10.67 o
  23   9   1        5.79       -0.06      4.01 o
  24   9   1      275.47      264.97      9.90 o
  25   9   1        0.95        5.21      4.44 o
  26   9   1      140.81      127.61      9.06 o
  27   9   1        0.05        2.45      4.72 o
  28   9   1      500.96      495.94     14.19 o
  29   9   1        0.11        7.58      4.79 o
  30   9   1        9.28        8.04      5.06 o
  31   9   1        0.97       13.58      5.80 o
  32   9   1      270.64      264.88     12.38 o
  33   9   1        1.23        5.45      5.88 o
  34   9   1       43.44       36.08      8.27 o
   0  10   1        0.02       -0.36      2.87 o
   1  10   1      908.87      840.53      8.58 o
   2  10   1       20.23       20.90      2.26 o
   3  10   1     2186.20     2060.63     14.81 o
   4  10   1       33.94       32.72      2.61 o
   5  10   1        4.92        3.32      1.74 o
   6  10   1       46.81       43.38      2.82 o
   7  10   1     1796.54     1795.44     17.30 o
   8  10   1       25.03       17.68      2.41 o
   9  10   1     1772.97     1764.01     17.77 o
  10  10   1       16.57       13.43      2.64 o
  11  10   1     1525.01     1487.05     21.08 o
  12  10   1       23.52       25.96      3.22 o
  13  10   1     1377.35     1400.59     14.80 o
  14  10   1       24.41       29.64      3.29 o
  15  10   1       31.02       27.40      3.42 o
  16  10   1       17.71       13.91      3.78 o
  17  10   1     1055.71     1050.23     14.75 o
  18  10   1        5.36        2.31      3.05 o
  19  10   1      633.76      621.65     12.46 o
  20  10   1        0.08        5.30      3.76 o
  21  10   1      266.23      265.98      9.23 o
  22  10   1       12.33        5.66      4.46 o
  23  10   1      653.86      634.91     14.61 o
  24  10   1        8.78       -2.67      4.76 o
  25  10   1        4.87        3.46      4.51 o
  26  10   1        9.71        4.22      4.84 o
  27  10   1      478.87      443.96     16.31 o
  28  10   1        3.48        5.42      5.72 o
  29  10   1      372.01      354.06     14.40 o
  30  10   1        1.68        6.22      5.85 o
  31  10   1      242.37      238.85     12.40 o
  32  10   1        5.14       11.48      6.18 o
   1  11   1        1.13        0.81      2.43 o
   2  11   1        0.88        3.81      2.54 o
   3  11   1        8.41        3.74      2.65 o
   4  11   1       40.66       43.70      3.84 o
   5  11   1        4.79        3.69      2.47 o
   6  11   1       34.35       31.71      3.49 o
   7  11   1        6.52        3.27      2.30 o
   8  11   1      255.22      249.23     10.39 o
   9  11   1        4.89        0.59      2.61 o
  10  11   1        1.92        1.79      2.71 o
  11  11   1        1.88        2.53      3.09 o
  12  11   1       54.76       51.79      4.18 o
  13  11   1        8.48       10.38      3.00 o
  14  11   1        0.89        5.12      2.83 o
  15  11   1        3.31        1.25      2.94 o
  16  11   1        7.90        5.57      3.51 o
  17  11   1        3.96        0.11      3.72 o
  18  11   1       12.09       16.39      4.42 o
  19  11   1        1.81        2.63      3.98 o
  20  11   1        9.24        8.62      4.37 o
  21  11   1        0.16        3.62      4.37 o
  22  11   1       30.63       30.14      5.86 o
  23  11   1        3.99        3.97      4.56 o
  24  11   1       23.83       23.50      5.49 o
  25  11   1        1.95        1.57      4.29 o
  26  11   1       31.40       35.06      6.24 o
  27  11   1        1.59        8.03      5.20 o
  28  11   1      114.42      125.73      9.07 o
  29  11   1        3.43        9.92      5.56 o
  30  11   1        2.84       11.73      6.06 o
   0  12   1       28.78       15.68      4.54 o
   1  12   1       42.60       34.82      3.96 o
   2  12   1        0.00       -2.44      2.44 o
   3  12   1      545.92      474.63     24.89 o
   4  12   1       16.18       15.33      3.34 o
   5  12   1       36.06       26.28      3.97 o
   6  12   1       34.54       42.49      4.28 o
   7  12   1     2604.09     2636.53     24.20 o
   8  12   1        1.86       10.20      3.09 o
   9  12   1      844.99      894.79     12.86 o
  10  12   1      106.53      117.12      6.03 o
  11  12   1      695.78      696.44     11.60 o
  12  12   1        3.81        6.76      3.28 o
  13  12   1     1898.74     1892.45     21.46 o
  14  12   1       15.16       22.02      4.28 o
  15  12   1        0.19        6.16      3.73 o
  16  12   1       11.99        8.93      4.24 o
  17  12   1      168.08      161.95      8.98 o
  18  12   1        1.63       13.08      4.58 o
  19  12   1       55.03       52.87      6.37 o
  20  12   1        9.53        6.47      5.93 o
  21  12   1        0.43        2.20      4.61 o
  22  12   1        0.45       -1.60      4.53 o
  23  12   1      296.51      291.23     11.34 o
  24  12   1        2.57        0.75      4.38 o
  25  12   1       16.12       17.17      5.51 o
  26  12   1       11.25       16.68      5.64 o
  27  12   1      706.81      723.82     17.73 o
  28  12   1        0.07       14.95      7.05 o
   1  13   1        4.54        5.63      3.56 o
   2  13   1      350.10      331.83      9.04 o
   3  13   1        1.74        4.95      3.46 o
   4  13   1      177.63      166.02      7.65 o
   5  13   1        0.92        1.21      3.47 o
   6  13   1      157.43      155.53      7.70 o
   7  13   1        0.05        0.83      3.67 o
   8  13   1      792.40      781.95     14.58 o
   9  13   1        0.75        4.43      3.73 o
  10  13   1        0.73        7.31      3.86 o
  11  13   1        0.22       10.88      3.84 o
  12  13   1      441.55      450.29     11.36 o
  13  13   1        0.74        2.55      3.61 o
  14  13   1      151.20      171.45      8.99 o
  15  13   1        1.37       -1.68      4.00 o
  16  13   1       67.91       60.61      6.66 o
  17  13   1        0.30        4.19      4.57 o
  18  13   1      136.35      130.69      8.87 o
  19  13   1        2.88       10.12      5.24 o
  20  13   1        5.35        6.12      5.01 o
  21  13   1        0.57        5.41      5.36 o
  22  13   1      225.84      219.76     11.67 o
  23  13   1        0.94        7.33      4.81 o
  24  13   1      101.95      100.03      8.40 o
  25  13   1        0.01        8.80      5.49 o
   0  14   1        0.02        3.27      5.49 o
   1  14   1      160.65      180.31      8.98 o
   2  14   1        3.70        9.33      4.32 o
   3  14   1      167.20      165.59      8.67 o
   4  14   1        1.03        3.60      6.30 o
   5  14   1       34.40       39.50      5.96 o
   6  14   1        0.10        8.82      5.37 o
   7  14   1      165.83      190.22     10.27 o
   8  14   1        0.40        2.19      4.44 o
   9  14   1        7.65        8.22      4.77 o
  10  14   1       14.05       10.44      4.74 o
  11  14   1        4.44        5.41      4.63 o
  12  14   1        0.31       11.81      4.82 o
  13  14   1       74.10       71.01      7.81 o
  14  14   1        0.01        0.54      4.42 o
  15  14   1       12.77       15.26      5.12 o
  16  14   1        0.22        3.67      5.11 o
  17  14   1      163.28      153.37      9.63 o
  18  14   1        2.78       11.10      5.57 o
  19  14   1       80.35       83.20      8.19 o
  20  14   1        0.11        7.07      5.11 o
  21  14   1      100.06       96.60      8.37 o
   1  15   1       23.16       22.80      5.88 o
   2  15   1      392.36      398.07     13.22 o
   3  15   1        9.00        3.62      7.78 o
   4  15   1      332.73      324.04     12.42 o
   5  15   1       20.73       15.77      5.70 o
   6  15   1      299.91      287.04     11.94 o
   7  15   1       14.25       20.08      6.01 o
   8  15   1      353.98      337.26     12.51 o
   9  15   1       37.94       35.35      6.83 o
  10  15   1        3.48        9.27      5.67 o
  11  15   1       31.49       36.02      6.56 o
  12  15   1      294.87      293.42     13.28 o
  13  15   1        9.42       17.10      6.35 o
  14  15   1      198.86      203.84     11.33 o
  15  15   1       10.03       14.03      5.68 o
  16  15   1      115.55      129.98      9.58 o
  17  15   1        6.33       -5.52      5.52 o
   0  16   1        2.77        9.96      8.34 o
   1  16   1       16.71       12.39      5.89 o
   2  16   1        0.35        4.39      5.41 o
   3  16   1      189.81      182.29     11.32 o
   4  16   1        0.00        5.61      5.45 o
   5  16   1        0.01        6.45      5.66 o
   6  16   1        0.01        5.16      5.64 o
   7  16   1       98.29      104.86      9.37 o
   8  16   1        1.24        3.57      5.46 o
   9  16   1       26.11       25.88      7.33 o
  10  16   1        1.43        3.49     15.41 o
   0   0   2   131840.64   116039.63   6480.21 o
   1   0   2      302.94      373.06      5.21 o
   2   0   2      625.50      652.94      6.09 o
   3   0   2     5472.56     6087.63     40.55 o
   4   0   2     8277.05     8659.68     71.11 o
   5   0   2       65.62       82.52      2.19 o
   6   0   2     8908.61     9038.23     55.11 o
   7   0   2     1057.35     1241.48     12.01 o
   8   0   2      433.06      406.56      6.70 o
   9   0   2      211.46      253.12      3.92 o
  10   0   2      702.65      587.49      6.80 o
  11   0   2      290.15      358.88      4.53 o
  12   0   2      810.54      766.82      7.30 o
  13   0   2      938.17      842.67     15.42 o
  14   0   2     4338.98     4247.27     25.35 o
  15   0   2        9.60        9.90      1.35 o
  16   0   2     4932.92     4895.62     33.85 o
  17   0   2      873.24      833.33      7.29 o
  18   0   2      215.26      222.43      4.13 o
  19   0   2       75.62       83.07      3.09 o
  20   0   2    12361.92    11670.53     63.41 o
  21   0   2       22.33       29.78      3.09 o
  22   0   2      258.57      258.95      6.20 o
  23   0   2      541.91      509.06     10.95 o
  24   0   2      927.09      871.31     15.41 o
  25   0   2       15.53       18.81      3.89 o
  26   0   2      720.00      669.33     16.02 o
  27   0   2       53.79       55.81      6.48 o
  28   0   2       25.57       30.27      9.92 o
  29   0   2        1.74        1.63      3.88 o
  30   0   2      219.76      219.35     10.72 o
  31   0   2       44.97       44.81      8.61 o
  32   0   2       73.16       79.35      9.67 o
  33   0   2       75.96       69.75     13.47 o
  34   0   2      327.76      304.86     15.20 o
  35   0   2        0.01        2.57      6.30 o
  36   0   2      812.73      745.11    161.87 o
  37   0   2       68.65       90.89     10.21 o
  38   0   2       50.85      102.25     32.01 o
  39   0   2        5.80      100.22     25.42 o
  40   0   2      816.95      791.41     30.74 o
   1   1   2     1346.60     1392.87      9.41 o
   2   1   2     1337.66     1371.20      8.33 o
   3   1   2      425.76      447.95      3.33 o
   4   1   2       19.56       27.51      1.60 o
   5   1   2     1964.37     1969.89     13.74 o
   6   1   2        0.09        0.82      0.65 o
   7   1   2      492.00      508.64      3.93 o
   8   1   2     1690.59     1818.63      8.93 o
   9   1   2     1628.28     1634.23      9.78 o
  10   1   2        5.70        3.54      0.72 o
  11   1   2     2139.73     2198.55     10.21 o
  12   1   2      991.00     1049.26      6.10 o
  13   1   2      411.16      421.32      3.60 o
  14   1   2        6.07        4.61      0.66 o
  15   1   2      324.36      368.24      3.13 o
  16   1   2       12.68        7.61      0.82 o
  17   1   2      381.07      359.61      3.68 o
  18   1   2       34.31       31.90      1.54 o
  19   1   2      494.26      453.45      4.54 o
  20   1   2        1.30        1.73      1.18 o
  21   1   2      173.34      163.65      3.46 o
  22   1   2       65.88       69.08      2.93 o
  23   1   2       11.10       14.76      1.96 o
  24   1   2       14.85       17.63      2.27 o
  25   1   2      312.08      303.35      7.13 o
  26   1   2        0.70        5.18      2.32 o
  27   1   2       59.26       56.06      4.55 o
  28   1   2       50.58       55.10      4.65 o
  29   1   2       83.07       74.28      7.77 o
  30   1   2        5.37        6.70      3.17 o
  31   1   2      270.54      271.37      9.73 o
  32   1   2       20.72       22.69      4.37 o
  33   1   2       47.48       50.43      5.50 o
  34   1   2        8.74       16.95      6.25 o
  35   1   2       23.41       21.68      6.69 o
  36   1   2        2.83        4.52      7.11 o
  37   1   2       64.25      106.69     24.04 o
  38   1   2        2.74       28.94     13.37 o
  39   1   2       70.23      117.13     16.85 o
  40   1   2        1.03        3.04      6.33 o
   0   2   2    15419.23    16356.78    103.50 o
   1   2   2      459.21      483.63      4.86 o
   2   2   2      423.43      448.83      4.05 o
   3   2   2      236.05      245.01      2.91 o
   4   2   2     1387.27     1433.00     16.91 o
   5   2   2       11.36       12.65      1.10 o
   6   2   2     1421.51     1404.55      8.62 o
   7   2   2       32.61       42.49      1.76 o
   8   2   2      193.53      183.87      2.48 o
   9   2   2        0.92        2.70      0.64 o
  10   2   2      145.62      233.79      2.90 o
  11   2   2        7.78       14.77      0.81 o
  12   2   2      335.11      327.86      2.91 o
  13   2   2        0.90        1.27      0.52 o
  14   2   2      789.74      770.02      4.52 o
  15   2   2        0.11        1.97      0.56 o
  16   2   2     1215.81     1227.03      6.21 o
  17   2   2      125.33      116.04      2.24 o
  18   2   2      121.69      127.77      2.48 o
  19   2   2      121.50      133.63      2.72 o
  20   2   2     2360.77     2306.90     13.38 o
  21   2   2       53.96       65.64      2.78 o
  22   2   2      151.37      156.69      3.83 o
  23   2   2       63.11       67.30      3.20 o
  24   2   2      205.39      197.52      5.03 o
  25   2   2        9.37       11.50      2.12 o
  26   2   2      154.30      142.50      5.36 o
  27   2   2        0.11        5.83      4.52 o
  28   2   2        4.56        8.65      4.12 o
  29   2   2        6.57       11.74      4.49 o
  30   2   2        9.55       18.86      9.82 o
  31   2   2        1.00        3.33      4.28 o
  32   2   2       49.66       47.62      5.29 o
  33   2   2        6.72       12.62      5.47 o
  34   2   2       87.33       84.41      9.77 o
  35   2   2        0.53        6.63      4.44 o
  36   2   2      228.26      233.39     10.15 o
  37   2   2       17.77       39.37     12.80 o
  38   2   2       20.06       20.78     15.05 o
  39   2   2       14.42       28.16     15.36 o
  40   2   2      170.54      165.12     12.01 o
   1   3   2     5599.46     5660.67     25.01 o
   2   3   2      581.77      621.47      4.94 o
   3   3   2      592.31      636.89      5.43 o
   4   3   2      472.36      512.11      4.67 o
   5   3   2     9153.94     9199.72     34.60 o
   6   3   2      139.56      155.32      2.14 o
   7   3   2      709.51      749.56      4.75 o
   8   3   2       95.06      120.97      1.86 o
   9   3   2     3956.66     3897.19     21.43 o
  10   3   2       20.43       22.21      1.11 o
  11   3   2     5570.10     5576.41     19.35 o
  12   3   2       32.14       47.11      1.43 o
  13   3   2      624.60      619.85      4.54 o
  14   3   2      132.27      123.27      2.15 o
  15   3   2     2406.15     2435.44     12.94 o
  16   3   2      171.64      162.67      2.19 o
  17   3   2      974.57      948.30      6.26 o
  18   3   2      239.71      262.84      3.47 o
  19   3   2     2160.08     1975.50     10.71 o
  20   3   2        3.28        0.83      1.07 o
  21   3   2      919.66      850.71      8.05 o
  22   3   2       58.72       66.03      3.24 o
  23   3   2       11.24        8.54      2.16 o
  24   3   2       96.35      108.89      4.33 o
  25   3   2     1671.46     1615.72     14.88 o
  26   3   2       10.58       18.25      2.79 o
  27   3   2      153.43      152.52      5.50 o
  28   3   2        0.37        8.22      3.89 o
  29   3   2      203.09      219.96      8.56 o
  30   3   2       14.06       20.13      5.64 o
  31   3   2      892.87      917.03     26.87 o
  32   3   2        0.18       20.24      5.77 o
  33   3   2       85.60      103.42      8.98 o
  34   3   2       32.76       47.26     13.68 o
  35   3   2      202.76      210.87     10.49 o
  36   3   2       14.09       20.60      5.82 o
  37   3   2      178.44      188.80     10.66 o
  38   3   2       14.62       12.98      6.24 o
  39   3   2      272.72      259.28     21.67 o
   0   4   2     7707.81     8213.99     44.42 o
   1   4   2      185.11      196.54      2.71 o
   2   4   2        0.20       -0.21      0.47 o
   3   4   2       22.51       37.63      1.14 o
   4   4   2      191.05      194.56      2.05 o
   5   4   2        7.01        6.36      0.65 o
   6   4   2      367.91      395.07      3.06 o
   7   4   2       41.58       48.92      1.27 o
   8   4   2       22.14       28.25      1.13 o
   9   4   2      188.89      192.08      2.61 o
  10   4   2       65.80       94.77      1.91 o
  11   4   2      194.38      200.39      2.58 o
  12   4   2       22.14       21.44      1.20 o
  13   4   2       76.86       75.27      1.82 o
  14   4   2      274.76      278.27      3.24 o
  15   4   2        5.44        6.83      1.04 o
  16   4   2      237.99      227.51      3.53 o
  17   4   2        1.69       -0.10      1.12 o
  18   4   2        0.05       -0.59      1.18 o
  19   4   2       42.94       46.06      2.79 o
  20   4   2     1295.46     1140.51     10.19 o
  21   4   2       55.94       64.53      3.48 o
  22   4   2        0.25        2.47      1.93 o
  23   4   2       21.86       21.26      2.59 o
  24   4   2       48.14       44.50      3.42 o
  25   4   2        0.17        0.74      2.84 o
  26   4   2       58.51       61.89      4.10 o
  27   4   2        2.41        7.32      2.72 o
  28   4   2        2.72        1.20      3.13 o
  29   4   2       24.56       19.85      5.53 o
  30   4   2       39.24       58.84      7.44 o
  31   4   2       37.90       52.87      9.93 o
  32   4   2        0.25        7.14      3.84 o
  33   4   2        5.37        9.57      4.26 o
  34   4   2       21.15       26.51      5.09 o
  35   4   2        0.19       21.53     11.52 o
  36   4   2       64.34       72.72     13.23 o
  37   4   2        0.01        5.99      4.80 o
  38   4   2        1.64        9.09     11.34 o
  39   4   2        6.50        0.99      7.64 o
   1   5   2     3353.58     3327.44     12.90 o
   2   5   2     3430.02     3460.00     13.10 o
   3   5   2      197.04      212.84      2.41 o
   4   5   2      345.70      357.25      3.09 o
   5   5   2     2746.67     2707.01     10.54 o
   6   5   2       90.35       95.99      1.74 o
   7   5   2       45.78       46.95      1.39 o
   8   5   2     1048.16     1069.24      6.29 o
   9   5   2      192.97      184.97      2.59 o
  10   5   2        3.39        2.03      0.79 o
  11   5   2      595.59      583.90      4.84 o
  12   5   2      865.63      822.12      6.23 o
  13   5   2        1.73        3.18      0.92 o
  14   5   2      110.29      112.64      2.73 o
  15   5   2     1654.33     1584.48     10.13 o
  16   5   2      108.37      113.84      3.51 o
  17   5   2      180.22      190.68      4.20 o
  18   5   2     1074.16     1094.54      9.97 o
  19   5   2     1158.19     1099.09      9.95 o
  20   5   2        0.11        3.54      1.85 o
  21   5   2      899.11      851.94      9.70 o
  22   5   2      663.74      667.50      9.08 o
  23   5   2        1.68        1.85      2.21 o
  24   5   2       66.00       65.52      4.21 o
  25   5   2      740.85      736.92     10.18 o
  26   5   2        1.09        3.47      2.57 o
  27   5   2       26.15       29.79      3.40 o
  28   5   2      167.44      184.67      6.93 o
  29   5   2        0.12        2.70      3.07 o
  30   5   2        3.35       11.89      4.22 o
  31   5   2      139.84      168.91     12.34 o
  32   5   2       79.84       80.73     11.13 o
  33   5   2        2.47       17.14     10.45 o
  34   5   2       10.41       13.29      5.96 o
  35   5   2      219.87      244.67      9.36 o
  36   5   2        5.28        8.84      5.21 o
  37   5   2       23.47       25.88     13.42 o
  38   5   2      123.39      123.50     34.60 o
   0   6   2    10803.38    10906.08     51.35 o
   1   6   2      136.63      134.38      2.34 o
   2   6   2      303.46      286.98      3.18 o
   3   6   2       38.85       40.81      1.49 o
   4   6   2     1345.29     1328.08      7.93 o
   5   6   2       11.51       10.48      0.95 o
   6   6   2     1235.64     1192.51      7.61 o
   7   6   2        9.34        9.41      0.97 o
   8   6   2      181.41      173.69      2.56 o
   9   6   2        0.79        1.43      0.76 o
  10   6   2       40.90       41.30      1.69 o
  11   6   2       14.17       13.89      1.25 o
  12   6   2      391.86      391.46      4.46 o
  13   6   2        0.51        2.99      1.18 o
  14   6   2     1021.18     1022.25      8.75 o
  15   6   2        1.11        0.82      1.50 o
  16   6   2     1365.55     1279.25     10.88 o
  17   6   2       53.42       49.60      2.93 o
  18   6   2       90.02       88.83      3.51 o
  19   6   2       94.62      100.08      4.13 o
  20   6   2     3166.59     2973.85     19.89 o
  21   6   2       33.37       39.85      3.38 o
  22   6   2      167.31      169.60      5.77 o
  23   6   2       20.94       20.96      3.02 o
  24   6   2      218.90      206.08      6.04 o
  25   6   2       13.21       17.35      3.06 o
  26   6   2      169.07      166.02      6.26 o
  27   6   2        1.06        6.71      3.17 o
  28   6   2        1.86        0.42      3.97 o
  29   6   2        5.40        5.78      3.60 o
  30   6   2        2.52       12.76      8.18 o
  31   6   2        1.16        9.52      5.04 o
  32   6   2       69.08       79.53      7.46 o
  33   6   2        2.63        1.49      5.07 o
  34   6   2      120.19      192.26     28.02 o
  35   6   2        1.20       27.60     14.30 o
  36   6   2      318.71      333.01     21.85 o
  37   6   2        8.45       48.20     24.80 o
   1   7   2      355.67      336.84      3.75 o
   2   7   2      128.39      139.20      2.70 o
   3   7   2       21.34       13.88      1.38 o
   4   7   2        0.02       -0.15      0.88 o
   5   7   2       27.65       26.24      1.48 o
   6   7   2       18.29       16.30      1.35 o
   7   7   2       43.90       52.75      2.06 o
   8   7   2       25.92       36.36      1.86 o
   9   7   2      650.21      610.59      6.20 o
  10   7   2        0.09        1.48      1.10 o
  11   7   2      702.65      665.10      7.01 o
  12   7   2       14.33       16.24      1.74 o
  13   7   2      166.51      167.06      3.73 o
  14   7   2        3.21        5.59      1.63 o
  15   7   2       30.29       29.77      2.35 o
  16   7   2        0.16        2.29      1.70 o
  17   7   2        6.72        8.93      1.91 o
  18   7   2       55.24       59.01      3.31 o
  19   7   2       75.64       82.16      3.79 o
  20   7   2        0.00        1.29      2.10 o
  21   7   2      187.92      194.01      5.38 o
  22   7   2       51.44       52.21      5.14 o
  23   7   2       17.39       17.40      3.60 o
  24   7   2        1.01        4.31      3.93 o
  25   7   2       58.12       66.37      4.50 o
  26   7   2        4.50       13.93      4.94 o
  27   7   2        0.02        6.34      5.88 o
  28   7   2        5.83       13.85      6.47 o
  29   7   2      103.07      113.91      7.69 o
  30   7   2        0.28       15.86     11.56 o
  31   7   2      120.78      130.90     11.27 o
  32   7   2        1.41       29.58     15.14 o
  33   7   2       44.46       92.84     27.79 o
  34   7   2        0.04        8.34      6.38 o
  35   7   2       17.06       28.49      9.17 o
  36   7   2        0.41       31.64     20.48 o
   0   8   2     2509.76     2306.23     20.02 o
   1   8   2      855.67      840.67      7.96 o
   2   8   2      390.44      393.46      5.63 o
   3   8   2      641.35      590.81      6.77 o
   4   8   2     1172.41     1161.57      9.93 o
   5   8   2        0.36        0.07      1.37 o
   6   8   2      676.30      661.92      7.03 o
   7   8   2      172.10      169.96      3.80 o
   8   8   2       90.04       90.97      3.46 o
   9   8   2      276.29      260.34      4.91 o
  10   8   2       46.20       57.03      3.05 o
  11   8   2      213.73      207.63      4.71 o
  12   8   2      251.24      247.77      4.81 o
  13   8   2      147.69      154.94      4.20 o
  14   8   2      554.73      547.05      7.26 o
  15   8   2        1.60        3.64      1.92 o
  16   8   2     1044.80     1018.78     10.47 o
  17   8   2      390.25      392.44      6.38 o
  18   8   2      128.50      131.23      4.41 o
  19   8   2      390.85      389.93      6.89 o
  20   8   2     1060.24     1075.38     11.52 o
  21   8   2      291.73      300.97      6.47 o
  22   8   2      204.81      205.64      6.12 o
  23   8   2      153.29      164.22      5.84 o
  24   8   2      162.15      166.26      6.01 o
  25   8   2        4.17        6.25      3.16 o
  26   8   2      113.22      108.23      6.19 o
  27   8   2       30.36       35.95      4.76 o
  28   8   2        0.01        6.16      3.93 o
  29   8   2       72.05       70.80      7.04 o
  30   8   2        5.05       17.81     11.63 o
  31   8   2       36.39       36.22      7.63 o
  32   8   2       85.22       67.11     16.36 o
  33   8   2       28.30       44.19     20.33 o
  34   8   2       78.60      106.08     15.97 o
  35   8   2        1.02       15.59      6.40 o
   1   9   2      116.58      148.37      4.49 o
   2   9   2      512.94      544.49      7.52 o
   3   9   2        1.02        0.20      1.52 o
   4   9   2       14.70       15.48      2.01 o
   5   9   2     1040.89     1030.25      9.97 o
   6   9   2        6.31        6.93      1.89 o
   7   9   2       20.23       20.87      2.40 o
   8   9   2      344.19      329.81      6.07 o
   9   9   2      431.81      396.91      6.60 o
  10   9   2        1.47        0.62      1.77 o
  11   9   2      816.21      773.26      8.62 o
  12   9   2      288.05      266.56      5.29 o
  13   9   2       21.98       20.55      2.51 o
  14   9   2       19.16       18.46      2.50 o
  15   9   2      356.67      329.93      6.13 o
  16   9   2        1.75        2.91      2.00 o
  17   9   2       40.75       42.97      3.22 o
  18   9   2      260.00      267.85      6.30 o
  19   9   2       81.10       79.63      4.47 o
  20   9   2        1.15        2.33      2.57 o
  21   9   2       25.09       21.04      3.03 o
  22   9   2      141.16      143.16      5.56 o
  23   9   2       35.46       31.14      3.70 o
  24   9   2        6.40        7.85      3.64 o
  25   9   2      470.27      468.74     10.50 o
  26   9   2        0.26        3.16      5.78 o
  27   9   2        2.91        6.45      5.21 o
  28   9   2       83.71       75.46      7.46 o
  29   9   2       16.52       10.89      5.33 o
  30   9   2        1.26        2.16     10.33 o
  31   9   2      180.76      202.35     15.05 o
  32   9   2       41.98       53.80     20.00 o
  33   9   2        1.09       12.47      6.70 o
  34   9   2        2.61        3.92     15.71 o
   0  10   2      106.47       83.95      5.64 o
   1  10   2       74.83       81.37      4.02 o
   2  10   2       52.85       51.61      3.34 o
   3  10   2      394.42      395.33      7.15 o
   4  10   2      274.44      273.86      6.14 o
   5  10   2        0.04       -1.11      1.85 o
   6  10   2       71.61       78.62      3.99 o
   7  10   2      175.52      178.63      5.17 o
   8  10   2       10.01        6.60      2.18 o
   9  10   2       21.95       21.74      2.74 o
  10  10   2      626.86      652.80      8.56 o
  11  10   2       11.26       12.21      2.45 o
  12  10   2        0.01        6.96      2.60 o
  13  10   2      164.62      173.81      4.93 o
  14  10   2       38.92       37.07      3.03 o
  15  10   2        0.65       -2.64      2.64 o
  16  10   2      155.42      158.76      5.53 o
  17  10   2      194.23      206.79      6.03 o
  18  10   2       12.56       18.00      2.83 o
  19  10   2       31.67       30.32      3.36 o
  20  10   2       72.22       85.23      4.72 o
  21  10   2       19.08       15.61      3.52 o
  22  10   2       14.19       16.28      4.77 o
  23  10   2      117.46      135.53      7.92 o
  24  10   2       41.51       51.69      6.49 o
  25  10   2        0.10        2.06      5.06 o
  26  10   2       35.50       36.93      6.24 o
  27  10   2       24.85       16.11      9.19 o
  28  10   2        2.17       13.53      9.00 o
  29  10   2        3.95       16.42     13.94 o
  30  10   2       65.68       89.43     14.03 o
  31  10   2        0.01        9.57      9.21 o
  32  10   2        4.85       19.11      7.03 o
   1  11   2      951.54      985.40     11.90 o
   2  11   2      238.84      243.11      6.27 o
   3  11   2      109.88      105.08      4.87 o
   4  11   2       40.75       39.61      3.52 o
   5  11   2      576.28      588.56      9.22 o
   6  11   2        8.07       14.23      4.16 o
   7  11   2       18.13       19.56      2.65 o
   8  11   2       49.79       44.96      3.39 o
   9  11   2       15.30       19.03      2.78 o
  10  11   2        1.47        2.79      2.49 o
  11  11   2       80.61       78.71      3.91 o
  12  11   2       38.70       40.14      3.15 o
  13  11   2        1.12        2.18      2.32 o
  14  11   2       23.99       21.38      3.25 o
  15  11   2      426.83      432.65      9.64 o
  16  11   2       19.59       21.80      4.09 o
  17  11   2      101.32      108.61      6.24 o
  18  11   2      162.26      178.47      8.06 o
  19  11   2      460.00      482.56     10.50 o
  20  11   2        0.71        1.27      4.37 o
  21  11   2      414.86      426.29     11.11 o
  22  11   2       96.74      105.38      6.83 o
  23  11   2       10.62       11.67      6.63 o
  24  11   2       24.54       18.06      7.20 o
  25  11   2      133.21      129.61      9.53 o
  26  11   2        0.42        8.02      6.47 o
  27  11   2       23.47       39.47     15.61 o
  28  11   2       19.23       52.94     25.09 o
  29  11   2        3.87       22.31     14.32 o
  30  11   2        2.84       12.34     11.20 o
   0  12   2      312.87      321.00     17.84 o
   1  12   2      171.12      171.22      7.06 o
   2  12   2        8.00        2.21      3.13 o
   3  12   2      124.46      116.30      6.11 o
   4  12   2       29.41       33.33      4.00 o
   5  12   2        0.00        0.45      2.74 o
   6  12   2       70.69       73.42      5.28 o
   7  12   2      118.42      120.39      6.17 o
   8  12   2       46.94       43.81      4.53 o
   9  12   2      119.78      125.42      6.39 o
  10  12   2       44.62       48.54      4.42 o
  11  12   2      118.47      123.54      6.02 o
  12  12   2       62.99       61.21      4.69 o
  13  12   2       87.27       81.37      5.46 o
  14  12   2       76.45       70.79      5.36 o
  15  12   2        0.10       -1.22      3.51 o
  16  12   2       67.32       69.99      5.75 o
  17  12   2       72.34       76.60      6.19 o
  18  12   2        0.97       -0.04      4.00 o
  19  12   2       86.76       84.86      7.00 o
  20  12   2       85.32       80.71      6.85 o
  21  12   2       66.85       68.34      6.78 o
  22  12   2       17.19       22.04      5.22 o
  23  12   2       27.24       28.32      6.50 o
  24  12   2        0.43        8.03      6.16 o
  25  12   2        0.25        3.56      5.31 o
  26  12   2        1.30        1.87      5.43 o
  27  12   2       26.36       47.80      8.84 o
   1  13   2     1256.66     1249.22     16.55 o
   2  13   2       82.42       90.95      6.33 o
   3  13   2      266.91      243.31      8.27 o
   4  13   2       94.41       86.68      6.29 o
   5  13   2      240.98      228.51      8.21 o
   6  13   2       52.02       52.92      5.11 o
   7  13   2       22.84       14.55      3.80 o
   8  13   2        0.09        1.03      3.28 o
   9  13   2        1.17        1.74      3.28 o
  10  13   2        0.24        1.76      3.37 o
  11  13   2        1.17        3.98      3.80 o
  12  13   2        0.20        0.33      3.60 o
  13  13   2        0.02       -0.97      3.45 o
  14  13   2       41.63       39.20      4.83 o
  15  13   2      352.18      370.45     10.98 o
  16  13   2       65.78       69.44      6.60 o
  17  13   2      120.94      132.80      8.39 o
  18  13   2       40.26       47.74      6.40 o
  19  13   2      594.54      607.99     14.49 o
  20  13   2        0.00        0.81      5.81 o
  21  13   2      558.06      596.56     15.33 o
  22  13   2       26.90       16.97      6.08 o
  23  13   2      100.73      114.47      9.77 o
  24  13   2       28.89       31.21      6.88 o
   0  14   2      584.59      583.47     17.02 o
   1  14   2       31.20       30.30      4.63 o
   2  14   2       26.30       27.61      5.13 o
   3  14   2      170.92      161.86      8.00 o
   4  14   2      229.16      234.42      9.11 o
   5  14   2        0.00       -0.60      3.76 o
   6  14   2      199.86      201.53      8.66 o
   7  14   2      100.67      108.35      7.20 o
   8  14   2        5.47       12.84      4.06 o
   9  14   2       12.90       10.62      4.15 o
  10  14   2      334.94      329.51     11.16 o
  11  14   2        3.21       12.48      4.94 o
  12  14   2       29.67       21.70      5.43 o
  13  14   2      110.49      112.67      8.40 o
  14  14   2      149.55      154.11      9.51 o
  15  14   2        2.54        2.76      5.02 o
  16  14   2      243.72      249.28     11.83 o
  17  14   2       95.11       91.91      7.93 o
  18  14   2        1.33       12.81      5.09 o
  19  14   2       26.00       26.65      5.91 o
  20  14   2      248.08      265.22     11.99 o
  21  14   2        4.52       24.64      9.89 o
   1  15   2       99.16      110.52      7.87 o
   2  15   2        0.28       10.23      4.50 o
   3  15   2       17.66       14.15      4.84 o
   4  15   2        0.00       -3.78      4.12 o
   5  15   2        4.17        4.03      4.57 o
   6  15   2        0.97        2.72      4.61 o
   7  15   2        1.61       -0.38      4.42 o
   8  15   2        8.26        5.14      4.59 o
   9  15   2        9.74       14.42      5.78 o
  10  15   2        0.08        3.36      5.55 o
  11  15   2       16.98       24.76      9.12 o
  12  15   2        7.71        9.15      6.00 o
  13  15   2        2.47        3.74      5.37 o
  14  15   2        0.41        3.58      5.21 o
  15  15   2       38.30       43.32      7.10 o
  16  15   2        0.07        2.56      7.29 o
   0  16   2      249.21      259.35     17.69 o
   1  16   2        1.05        1.33      5.29 o
   2  16   2       32.71       34.50      6.57 o
   3  16   2        3.29       10.91      5.73 o
   4  16   2      201.78      196.59     11.53 o
   5  16   2        0.04        6.19      5.61 o
   6  16   2      126.34      122.00      9.76 o
   7  16   2        0.98       -4.88      5.72 o
   8  16   2        1.12       11.70      9.90 o
   1   1   3      428.97      406.07      3.82 o
   2   1   3       14.27        0.84      0.84 o
   3   1   3      429.49      448.00      4.22 o
   4   1   3      574.44      579.07      4.79 o
   5   1   3     1500.26     1495.57     10.38 o
   6   1   3     1606.04     1653.34     10.64 o
   7   1   3      675.21      704.29      5.82 o
   8   1   3    10274.26    10530.23     40.56 o
   9   1   3     2764.75     2830.76     14.71 o
  10   1   3       12.54       14.98      1.01 o
  11   1   3     2254.33     2302.32     11.55 o
  12   1   3     3628.71     3636.73     17.94 o
  13   1   3      257.77      264.54      3.56 o
  14   1   3     1338.13     1295.70      8.08 o
  15   1   3      481.49      494.27      5.02 o
  16   1   3      286.88      262.72      3.89 o
  17   1   3      301.96      281.58      4.14 o
  18   1   3        4.16        5.29      1.39 o
  19   1   3      107.71       94.21      3.17 o
  20   1   3      189.95      177.68      3.88 o
  21   1   3      191.29      179.26      4.07 o
  22   1   3      182.02      204.13      4.41 o
  23   1   3       46.97       47.47      3.05 o
  24   1   3      186.20      186.29      4.86 o
  25   1   3      225.33      223.42      5.68 o
  26   1   3      166.07      158.99      5.46 o
  27   1   3      170.42      188.00      5.64 o
  28   1   3     1778.12     1749.99     17.95 o
  29   1   3      420.27      411.03      9.42 o
  30   1   3        5.72       10.84      3.35 o
  31   1   3      319.80      316.70     10.13 o
  32   1   3      255.99      263.11      9.72 o
  33   1   3       17.61       31.37      9.43 o
  34   1   3      199.29      212.50      8.87 o
  35   1   3       38.77       50.29      5.72 o
  36   1   3        5.81       11.68      4.77 o
  37   1   3       53.26       49.54      6.79 o
  38   1   3       13.09       20.38      5.93 o
  39   1   3        4.58        7.83      6.35 o
   0   2   3     7736.07     8340.75     57.35 o
   1   2   3       62.73       53.98      2.15 o
   2   2   3       39.55       41.83      1.79 o
   3   2   3     3488.32     3657.81     19.81 o
   4   2   3     2060.90     2129.62     10.98 o
   5   2   3      193.62      211.03      2.92 o
   6   2   3     2331.59     2445.23     11.87 o
   7   2   3       73.36       78.32      1.92 o
   8   2   3       33.09       43.53      1.49 o
   9   2   3      549.41      530.94      4.78 o
  10   2   3     8056.32     8147.88     37.02 o
  11   2   3      208.57      199.52      3.57 o
  12   2   3       37.01       42.34      1.64 o
  13   2   3      178.65      148.99      2.57 o
  14   2   3      928.09      895.20      6.88 o
  15   2   3       94.87       94.84      2.66 o
  16   2   3      886.22      862.80      7.54 o
  17   2   3     1019.68      964.91      8.12 o
  18   2   3        0.10       -0.04      1.15 o
  19   2   3      157.24      180.90      3.99 o
  20   2   3     1244.48     1172.00     10.11 o
  21   2   3        5.56       12.98      1.82 o
  22   2   3       19.02       14.80      1.73 o
  23   2   3      618.30      599.64      8.39 o
  24   2   3      333.70      319.94      6.85 o
  25   2   3        0.90        6.99      2.07 o
  26   2   3      450.88      456.88      8.63 o
  27   2   3       89.98       90.68      5.00 o
  28   2   3        0.39        5.42      2.73 o
  29   2   3       64.67       60.20      6.34 o
  30   2   3      827.53      840.32     14.36 o
  31   2   3        5.02       12.41      4.14 o
  32   2   3        2.21        0.23      3.86 o
  33   2   3       94.86      107.54      9.27 o
  34   2   3       54.52       55.35      6.03 o
  35   2   3        9.86       11.71      4.60 o
  36   2   3       96.04       94.59      7.49 o
  37   2   3       29.71       34.15      6.12 o
  38   2   3        2.95        9.28      5.78 o
  39   2   3       36.62       36.35      8.05 o
   1   3   3        3.07        4.75      0.72 o
   2   3   3      473.87      440.38      3.91 o
   3   3   3       70.51       80.95      1.87 o
   4   3   3      133.33      132.57      2.36 o
   5   3   3      590.21      650.90      5.34 o
   6   3   3      123.25      124.97      2.21 o
   7   3   3       22.83       27.94      1.37 o
   8   3   3      848.35      924.06      5.71 o
   9   3   3      152.13      151.52      2.31 o
  10   3   3        0.02        1.62      0.84 o
  11   3   3      172.06      186.84      2.76 o
  12   3   3      571.62      575.70      5.61 o
  13   3   3       16.44       15.78      1.22 o
  14   3   3       90.36       99.55      2.71 o
  15   3   3      284.28      274.95      4.77 o
  16   3   3       21.97       21.12      1.91 o
  17   3   3       18.77       16.19      1.84 o
  18   3   3      144.49      113.78      3.30 o
  19   3   3        3.06        7.63      1.53 o
  20   3   3        1.55        6.84      1.92 o
  21   3   3        2.30        2.35      1.80 o
  22   3   3      120.90      116.77      4.06 o
  23   3   3       22.34       30.25      2.76 o
  24   3   3       57.07       61.30      3.98 o
  25   3   3      156.45      155.50      5.88 o
  26   3   3       31.06       37.42      4.00 o
  27   3   3        6.27        7.00      2.91 o
  28   3   3      142.50      140.92      6.70 o
  29   3   3        6.67       17.74      3.77 o
  30   3   3        1.29        5.51      3.47 o
  31   3   3       13.45       12.92      4.36 o
  32   3   3       73.44       88.58      6.64 o
  33   3   3        7.87       23.35      7.55 o
  34   3   3        7.04       19.91      8.49 o
  35   3   3       25.80       18.29      9.96 o
  36   3   3        0.05        5.22      5.09 o
  37   3   3        3.84        9.37      5.42 o
  38   3   3       21.50       18.50      5.74 o
  39   3   3        6.88        7.35      5.91 o
   0   4   3        1.21        4.26      1.17 o
   1   4   3      683.36      630.38      5.54 o
   2   4   3      110.20      104.97      2.29 o
   3   4   3     4797.44     4709.90     22.34 o
   4   4   3      379.60      367.45      4.08 o
   5   4   3       63.76       63.68      1.94 o
   6   4   3      674.10      656.67      3.91 o
   7   4   3     2006.39     1937.32      9.23 o
   8   4   3      157.18      167.33      3.31 o
   9   4   3     2085.88     2013.42      9.27 o
  10   4   3     1179.61     1179.64      7.40 o
  11   4   3     1483.54     1418.54      8.46 o
  12   4   3      198.15      201.04      3.43 o
  13   4   3     1489.18     1371.18     13.81 o
  14   4   3      262.21      247.80      3.76 o
  15   4   3       87.02       97.56      2.87 o
  16   4   3      250.90      218.51      4.01 o
  17   4   3     1579.42     1551.17     12.12 o
  18   4   3        0.24        2.47      1.74 o
  19   4   3      471.89      461.37      6.66 o
  20   4   3       24.67       11.82      2.03 o
  21   4   3       86.81       99.42      4.30 o
  22   4   3       89.28       96.93      4.64 o
  23   4   3      983.27      991.34     11.82 o
  24   4   3      102.44      105.91      5.81 o
  25   4   3        4.30        6.37      2.44 o
  26   4   3      219.49      218.01      7.26 o
  27   4   3      510.14      509.65     10.37 o
  28   4   3       13.44       28.16      5.58 o
  29   4   3      304.06      295.92      8.45 o
  30   4   3      238.21      258.59      8.26 o
  31   4   3      137.79      153.23      9.61 o
  32   4   3       44.93       65.33     13.35 o
  33   4   3      285.44      262.61     10.49 o
  34   4   3       21.98       21.00      5.79 o
  35   4   3       14.84       11.68      5.79 o
  36   4   3       39.27       38.93      5.90 o
  37   4   3       56.33       63.70      6.53 o
  38   4   3        2.38        7.73      9.64 o
   1   5   3      535.59      534.20      4.32 o
   2   5   3       23.31       42.96      1.46 o
   3   5   3      181.74      200.18      2.39 o
   4   5   3       57.41       61.96      1.35 o
   5   5   3      800.67      792.79      4.55 o
   6   5   3      258.87      265.28      2.61 o
   7   5   3      228.95      251.49      2.65 o
   8   5   3     2322.09     2197.56     10.29 o
   9   5   3     1003.09      986.34      6.91 o
  10   5   3        1.36        1.52      0.92 o
  11   5   3      792.38      748.54      6.70 o
  12   5   3      834.80      776.02      7.24 o
  13   5   3      111.90      107.12      3.19 o
  14   5   3      318.15      304.41      4.75 o
  15   5   3      368.01      393.19      5.36 o
  16   5   3       53.32       52.51      2.55 o
  17   5   3      124.69      124.83      3.95 o
  18   5   3       85.48       77.10      3.50 o
  19   5   3      164.44      176.10      4.95 o
  20   5   3       90.94       90.81      3.99 o
  21   5   3      163.88      181.83      5.87 o
  22   5   3       18.54       36.49      3.93 o
  23   5   3       42.92       43.93      3.85 o
  24   5   3       16.11       17.60      3.03 o
  25   5   3      144.97      159.53      6.58 o
  26   5   3       15.87       17.68      3.38 o
  27   5   3       73.85       85.56      5.75 o
  28   5   3      623.58      631.62     12.38 o
  29   5   3      187.08      185.08      8.18 o
  30   5   3        6.53       12.65      5.19 o
  31   5   3      131.51      141.66      8.26 o
  32   5   3       34.35       34.71      6.68 o
  33   5   3       12.23       34.41     10.72 o
  34   5   3       69.18       72.68      9.17 o
  35   5   3       32.42       44.72      8.24 o
  36   5   3        1.89       15.76      6.49 o
  37   5   3       20.27       15.83      7.57 o
  38   5   3       32.42       42.02     17.97 o
   0   6   3      658.21      682.16      6.84 o
   1   6   3      131.16      149.97      2.41 o
   2   6   3       26.39       28.55      1.33 o
   3   6   3      344.42      334.46      3.52 o
   4   6   3        9.86        6.85      1.03 o
   5   6   3       26.57       30.26      1.60 o
   6   6   3       59.72       53.65      2.03 o
   7   6   3     2256.05     2216.13     12.13 o
   8   6   3      140.48      138.80      3.03 o
   9   6   3      990.54      975.46      7.75 o
  10   6   3        0.11        2.84      1.30 o
  11   6   3      963.16      915.09      7.80 o
  12   6   3      141.26      146.62      3.41 o
  13   6   3     1438.64     1396.30     10.46 o
  14   6   3       28.69       34.71      2.35 o
  15   6   3        0.10        4.10      1.53 o
  16   6   3        3.39        5.33      1.57 o
  17   6   3      109.66      123.25      5.11 o
  18   6   3        1.39        3.54      1.93 o
  19   6   3      108.45      110.42      4.94 o
  20   6   3      178.89      193.46      5.92 o
  21   6   3       18.42       20.15      2.63 o
  22   6   3       37.57       44.71      3.46 o
  23   6   3      157.22      173.55      6.72 o
  24   6   3        2.14        4.87      3.95 o
  25   6   3        7.58       10.76      5.42 o
  26   6   3       13.87        5.51      4.76 o
  27   6   3      536.59      553.53     14.32 o
  28   6   3       31.32       34.44      6.15 o
  29   6   3      237.84      243.29     10.46 o
  30   6   3        0.25        1.17      4.84 o
  31   6   3      189.82      184.47      9.14 o
  32   6   3       38.93       58.35      7.24 o
  33   6   3      174.82      187.58     10.14 o
  34   6   3        2.21        4.56      4.53 o
  35   6   3        4.02       20.55      6.59 o
  36   6   3        0.01        4.88      6.60 o
  37   6   3        6.47        6.77     10.76 o
   1   7   3      162.93      163.72      3.33 o
   2   7   3      604.62      592.40      5.83 o
   3   7   3        0.44       -1.10      1.10 o
   4   7   3      520.26      516.58      5.51 o
   5   7   3     1406.61     1417.87      9.48 o
   6   7   3      745.09      726.92      6.62 o
   7   7   3       28.43       31.39      1.85 o
   8   7   3     4789.41     4541.71     24.82 o
   9   7   3      808.83      780.65      7.23 o
  10   7   3        0.02        3.20      1.22 o
  11   7   3      871.54      834.33      8.27 o
  12   7   3     2731.16     2590.05     17.69 o
  13   7   3        0.15        2.37      1.58 o
  14   7   3      679.78      660.74      8.91 o
  15   7   3      812.22      785.81      9.89 o
  16   7   3      172.86      178.63      5.36 o
  17   7   3        3.91        3.47      1.95 o
  18   7   3      143.58      141.23      5.20 o
  19   7   3        7.62        5.48      3.03 o
  20   7   3       64.32       65.32      4.32 o
  21   7   3       87.11       86.12      4.28 o
  22   7   3      416.66      419.43     10.31 o
  23   7   3       11.83       26.28      6.39 o
  24   7   3      231.59      234.16      8.06 o
  25   7   3      453.33      467.40     14.45 o
  26   7   3      135.53      143.41      7.27 o
  27   7   3       11.14       25.54      8.50 o
  28   7   3     1382.72     1413.54     18.28 o
  29   7   3      102.25      102.95      7.63 o
  30   7   3        0.07       14.02     11.22 o
  31   7   3      134.92      136.70      7.86 o
  32   7   3      279.24      279.36     14.30 o
  33   7   3        6.99       13.26     10.60 o
  34   7   3      111.34      118.61      8.86 o
  35   7   3       79.40       50.33     14.17 o
  36   7   3        4.86      -12.02     12.02 o
   0   8   3        2.29        5.75      2.42 o
   1   8   3      136.94      130.02      4.02 o
   2   8   3       32.11       30.32      2.48 o
   3   8   3      829.62      809.97      8.69 o
   4   8   3        3.92        4.31      1.58 o
   5   8   3       77.26       75.27      3.14 o
   6   8   3        0.21        0.29      1.38 o
   7   8   3      123.95      117.63      3.69 o
   8   8   3        0.08       -0.38      1.40 o
   9   8   3        8.13        5.71      1.67 o
  10   8   3       36.08       31.24      2.37 o
  11   8   3        0.45        0.87      1.57 o
  12   8   3        3.09        3.58      1.71 o
  13   8   3       37.73       31.40      2.76 o
  14   8   3        0.01        5.57      2.66 o
  15   8   3       45.57       52.17      3.50 o
  16   8   3        4.71        7.89      2.46 o
  17   8   3      460.19      458.05      8.80 o
  18   8   3       10.26       22.07      2.90 o
  19   8   3      102.95      115.83      6.40 o
  20   8   3        0.05        2.50      2.37 o
  21   8   3       54.88       59.47      3.77 o
  22   8   3       21.27       21.70      2.96 o
  23   8   3      134.63      140.68      6.13 o
  24   8   3        5.11        9.37      4.56 o
  25   8   3        1.10        9.06      4.81 o
  26   8   3        1.78        1.89      3.12 o
  27   8   3       23.94       13.76      4.34 o
  28   8   3        0.35       11.23      7.15 o
  29   8   3        0.05       13.29      5.75 o
  30   8   3        2.83       13.50      8.31 o
  31   8   3        4.09        2.96      4.91 o
  32   8   3        2.44       11.21      6.89 o
  33   8   3        0.70       14.66      7.97 o
  34   8   3        0.16        6.79      7.36 o
   1   9   3       53.67       54.32      3.37 o
   2   9   3      934.33      990.25     10.79 o
   3   9   3       19.89       18.39      2.42 o
   4   9   3      461.58      456.71      7.14 o
   5   9   3       16.02       18.00      2.20 o
   6   9   3      426.66      414.40      6.49 o
   7   9   3        0.68        3.00      1.70 o
   8   9   3     1305.24     1262.71     11.69 o
   9   9   3       31.33       34.24      2.83 o
  10   9   3        3.77        5.21      1.96 o
  11   9   3       45.02       51.06      3.46 o
  12   9   3     1101.10     1061.54     11.82 o
  13   9   3        4.27        6.57      2.43 o
  14   9   3      251.53      243.51      6.10 o
  15   9   3        5.33        2.42      2.65 o
  16   9   3      111.86      118.12      5.22 o
  17   9   3        0.60        0.08      2.41 o
  18   9   3      500.43      482.19      9.92 o
  19   9   3       49.06       57.37      4.06 o
  20   9   3        1.00        2.40      2.74 o
  21   9   3        3.32       10.90      3.21 o
  22   9   3      311.53      305.66      9.54 o
  23   9   3       18.47       33.06      6.44 o
  24   9   3      246.61      267.41     11.93 o
  25   9   3       16.81       22.06      6.33 o
  26   9   3      136.53      143.26      7.80 o
  27   9   3        2.64        3.10      8.03 o
  28   9   3      328.61      360.34     15.04 o
  29   9   3        6.93       20.40      9.18 o
  30   9   3        5.39       22.00     12.74 o
  31   9   3       13.82       42.02     21.72 o
  32   9   3      176.66      232.63     28.17 o
  33   9   3        3.90       -2.51     10.04 o
   0  10   3        7.88        1.46      4.06 o
   1  10   3      312.00      292.85      6.56 o
   2  10   3       98.25      105.56      4.65 o
   3  10   3     1321.33     1247.23     12.78 o
   4  10   3      193.05      182.42      5.80 o
   5  10   3        3.78        4.89      2.67 o
   6  10   3      255.40      258.28      6.41 o
   7  10   3      823.31      846.91     10.52 o
   8  10   3      100.65      101.25      4.58 o
   9  10   3      701.26      692.67      9.62 o
  10  10   3      142.57      154.72      5.55 o
  11  10   3      576.97      563.36      8.83 o
  12  10   3      116.14      113.63      5.09 o
  13  10   3      737.22      753.26     10.39 o
  14  10   3      131.48      133.53      5.50 o
  15  10   3       23.58       20.08      3.19 o
  16  10   3      107.64      102.81      5.85 o
  17  10   3      630.61      611.93      9.53 o
  18  10   3       20.23       24.10      3.26 o
  19  10   3      271.55      261.33      7.64 o
  20  10   3        0.42        4.65      3.14 o
  21  10   3       71.13       76.77      4.92 o
  22  10   3       68.68       71.16      5.11 o
  23  10   3      406.03      410.57      9.95 o
  24  10   3       45.95       53.14      7.12 o
  25  10   3        3.92       15.83      6.44 o
  26  10   3       61.97       68.48      7.09 o
  27  10   3      247.66      288.80     32.14 o
  28  10   3       13.49       63.79     19.51 o
  29  10   3      158.06      242.23     38.91 o
  30  10   3       16.30       49.18     13.09 o
  31  10   3       87.89       96.63     11.10 o
   1  11   3        6.25        9.88      2.66 o
   2  11   3       11.69       17.44      3.47 o
   3  11   3       38.81       37.12      3.60 o
   4  11   3        7.25        9.29      2.76 o
   5  11   3        9.60       13.15      2.97 o
   6  11   3        1.33        3.05      3.05 o
   7  11   3       39.36       37.10      3.72 o
   8  11   3      123.55      134.84      5.49 o
   9  11   3       46.70       51.99      4.00 o
  10  11   3        2.29        2.35      3.48 o
  11  11   3       22.14       23.03      3.29 o
  12  11   3       17.03       17.10      3.43 o
  13  11   3       45.68       41.63      4.13 o
  14  11   3        3.31        3.63      3.08 o
  15  11   3        9.27        7.70      3.53 o
  16  11   3        0.27       -1.00      2.82 o
  17  11   3       19.48       19.74      3.31 o
  18  11   3       43.87       45.08      4.20 o
  19  11   3        7.57        6.66      3.85 o
  20  11   3        5.84       14.37      4.54 o
  21  11   3        1.49        9.02      5.44 o
  22  11   3        4.98       11.04      6.10 o
  23  11   3       17.58       23.67      6.66 o
  24  11   3        8.80       20.75      9.04 o
  25  11   3        4.82       38.64     13.87 o
  26  11   3        5.24       24.88     28.49 o
  27  11   3        8.57       16.90     15.83 o
  28  11   3       57.65       79.79     23.57 o
  29  11   3       21.21        7.49     11.08 o
   0  12   3      125.25      119.35      7.48 o
   1  12   3       16.29        9.88      3.22 o
   2  12   3        0.03        1.62      3.28 o
   3  12   3      182.26      178.67      6.46 o
   4  12   3       86.29       86.21      5.16 o
   5  12   3       29.48       27.94      4.01 o
   6  12   3      200.71      206.69      7.10 o
   7  12   3     1352.55     1415.30     16.67 o
   8  12   3       11.22       10.16      3.27 o
   9  12   3      520.96      542.08     10.09 o
  10  12   3      652.59      652.86     10.97 o
  11  12   3      459.32      451.73      9.46 o
  12  12   3       23.15       27.69      3.76 o
  13  12   3      948.52      949.13     16.07 o
  14  12   3       88.67       92.68      5.04 o
  15  12   3        1.57        2.88      3.09 o
  16  12   3       62.19       55.45      5.73 o
  17  12   3       47.13       53.44      5.72 o
  18  12   3       10.80        8.78      3.74 o
  19  12   3       26.49       29.33      5.91 o
  20  12   3       42.46       69.42     11.06 o
  21  12   3        0.40       39.25     23.89 o
  22  12   3        3.14       16.23      9.76 o
  23  12   3      119.92      139.65     11.84 o
  24  12   3       15.04       16.26      7.25 o
  25  12   3       11.06       29.68     14.44 o
  26  12   3       70.35       70.16     10.20 o
   1  13   3        2.33       -1.48      3.45 o
   2  13   3      318.00      325.36      8.24 o
   3  13   3        2.40        5.27      3.48 o
   4  13   3      173.13      159.87      7.95 o
   5  13   3        0.47        0.35      4.77 o
   6  13   3      159.23      168.05      8.54 o
   7  13   3        0.70        4.51      3.58 o
   8  13   3      671.15      681.70     19.76 o
   9  13   3        0.07        5.61      3.67 o
  10  13   3        0.51        4.71      5.03 o
  11  13   3        1.30        3.68      4.48 o
  12  13   3      376.21      373.11     10.91 o
  13  13   3        1.19        5.97      4.52 o
  14  13   3      141.29      119.68      7.76 o
  15  13   3        0.20        3.83      3.96 o
  16  13   3       69.75       76.71      6.05 o
  17  13   3        0.08       10.46      5.78 o
  18  13   3      114.45      120.78      8.82 o
  19  13   3        4.58       38.82     10.95 o
  20  13   3        4.03       26.11     14.79 o
  21  13   3        0.03       15.43      6.64 o
  22  13   3      184.49      237.29     21.49 o
  23  13   3        2.86        9.12      6.10 o
   0  14   3        0.97        2.89      5.02 o
   1  14   3       31.26       26.58      4.73 o
   2  14   3       12.21       13.68      4.00 o
   3  14   3       48.80       41.65      5.23 o
   4  14   3        0.10        5.98      5.95 o
   5  14   3       30.20       24.39      5.13 o
   6  14   3       11.12        9.27      4.70 o
   7  14   3      239.72      257.30      9.99 o
   8  14   3        0.00        0.68      4.20 o
   9  14   3       54.48       57.13      6.69 o
  10  14   3      132.91      130.72      8.54 o
  11  14   3       48.67       50.68      7.70 o
  12  14   3        0.05        4.06      5.41 o
  13  14   3      108.11      105.21      8.46 o
  14  14   3        5.11       19.20     11.49 o
  15  14   3       13.39       37.35     21.46 o
  16  14   3        0.05       14.16     12.56 o
  17  14   3       64.04       87.92     20.18 o
  18  14   3       10.40       23.67      8.29 o
  19  14   3       19.39       18.93      7.09 o
   1  15   3      128.45      121.65      8.67 o
   2  15   3      240.99      263.40     14.44 o
   3  15   3       44.10       33.00      7.36 o
   4  15   3      133.25      134.47      9.37 o
   5  15   3      131.14      136.31      9.19 o
   6  15   3      106.35      121.81      9.26 o
   7  15   3       81.76       93.68     12.56 o
   8  15   3      186.84      200.65     11.79 o
   9  15   3      218.45      235.47     13.37 o
  10  15   3        2.90       17.30      5.82 o
  11  15   3      188.75      221.47     17.67 o
  12  15   3      153.02      210.34     19.55 o
  13  15   3       48.32       32.09      9.70 o
  14  15   3       74.58      117.09     42.42 o
   0  16   3       20.63       12.91     11.05 o
   1  16   3       21.43       15.17      8.11 o
   2  16   3        1.09       10.00      6.65 o
   3  16   3      112.14      106.50     11.03 o
   4  16   3        0.35       -2.07      7.96 o
   5  16   3        0.17       -8.77      8.77 o
   0   0   4    16802.50    18239.93    146.84 o
   1   0   4      524.51      521.19      6.29 o
   2   0   4      250.94      253.71      4.27 o
   3   0   4     4716.47     4960.89     25.99 o
   4   0   4     1530.85     1614.63     11.58 o
   5   0   4       15.81       14.73      1.47 o
   6   0   4     1607.35     1591.85     12.17 o
   7   0   4      683.90      649.94      8.71 o
   8   0   4      241.42      236.01      4.16 o
   9   0   4       11.00       20.40      1.89 o
  10   0   4      112.23      146.41      3.34 o
  11   0   4      118.63      144.61      3.92 o
  12   0   4      469.99      474.05      6.94 o
  13   0   4      947.14      882.56     13.06 o
  14   0   4     1151.16     1105.42     12.38 o
  15   0   4        0.52        2.68      1.92 o
  16   0   4     1530.16     1473.25     17.03 o
  17   0   4     1509.89     1456.30     17.30 o
  18   0   4      117.49      119.41      5.60 o
  19   0   4      330.37      332.14      7.78 o
  20   0   4     3867.40     3503.34     30.62 o
  21   0   4       91.60       94.02      5.67 o
  22   0   4      162.45      175.80      6.84 o
  23   0   4      976.73      878.39     13.44 o
  24   0   4      283.67      262.18      7.68 o
  25   0   4       45.21       41.78      4.71 o
  26   0   4      169.26      148.96      7.63 o
  27   0   4       68.02       60.88      5.48 o
  28   0   4        4.08       -1.05      3.19 o
  29   0   4        0.18        0.71      3.87 o
  30   0   4        0.69        2.97      4.18 o
  31   0   4       86.16       87.57      8.52 o
  32   0   4       73.44       63.35     12.48 o
  33   0   4      133.69      146.87     11.84 o
  34   0   4      136.24      120.51     13.27 o
  35   0   4        0.82       -5.94      7.05 o
  36   0   4      369.50      357.29     20.63 o
  37   0   4      142.83      175.84     22.82 o
  38   0   4       38.99       33.50      9.07 o
   1   1   4      663.09      685.25      5.10 o
   2   1   4      244.81      325.83      3.42 o
   3   1   4       49.09       61.83      1.81 o
   4   1   4       67.68       68.80      1.58 o
   5   1   4     1417.02     1427.32      7.68 o
   6   1   4       49.52       48.69      1.51 o
   7   1   4       69.24       81.10      2.15 o
   8   1   4      181.81      213.87      3.49 o
   9   1   4      790.01      807.08      6.08 o
  10   1   4        2.60        5.47      1.12 o
  11   1   4     1048.38     1055.68      7.87 o
  12   1   4      241.68      229.42      3.77 o
  13   1   4       97.65      102.94      3.09 o
  14   1   4       64.55       73.10      3.17 o
  15   1   4      494.38      524.48      7.77 o
  16   1   4       42.21       46.23      2.76 o
  17   1   4       94.59       91.23      3.31 o
  18   1   4        3.38        2.22      1.62 o
  19   1   4      235.98      217.13      4.78 o
  20   1   4        5.52        5.93      1.96 o
  21   1   4       84.03       76.54      3.42 o
  22   1   4       14.52       14.79      2.10 o
  23   1   4        0.03        1.49      1.74 o
  24   1   4       43.65       45.84      3.12 o
  25   1   4      368.85      360.73      6.61 o
  26   1   4        5.87        3.45      2.26 o
  27   1   4        5.58        9.64      2.56 o
  28   1   4       24.60       26.79      3.42 o
  29   1   4       45.02       41.98      3.87 o
  30   1   4        9.47       14.02      3.42 o
  31   1   4      171.32      174.15      7.77 o
  32   1   4       12.40       13.67      4.52 o
  33   1   4       14.59       14.21      4.85 o
  34   1   4       20.89       26.63      5.13 o
  35   1   4       38.25       42.41      5.83 o
  36   1   4        5.86        7.33      4.50 o
  37   1   4       15.94       23.54      4.93 o
  38   1   4        0.20       10.78      5.69 o
   0   2   4     5947.35     6454.67     37.60 o
   1   2   4      793.37      796.78      6.06 o
   2   2   4      109.33      121.65      2.54 o
   3   2   4      938.90      964.48      6.86 o
   4   2   4      796.79      853.19      6.13 o
   5   2   4        7.55        8.71      0.95 o
   6   2   4      719.55      704.24      5.90 o
   7   2   4       72.47       60.85      1.85 o
   8   2   4       88.94       82.76      2.10 o
   9   2   4       86.47       88.30      1.88 o
  10   2   4       14.11       11.11      1.10 o
  11   2   4       14.11       13.69      1.43 o
  12   2   4      153.33      155.66      3.74 o
  13   2   4      117.04      115.58      3.20 o
  14   2   4      513.72      511.30      6.68 o
  15   2   4        0.87        5.84      1.62 o
  16   2   4      733.95      755.69      9.12 o
  17   2   4      462.53      464.05      7.13 o
  18   2   4       57.84       60.21      3.28 o
  19   2   4      352.99      367.02      6.17 o
  20   2   4     1480.59     1446.05     13.29 o
  21   2   4      174.48      183.33      5.03 o
  22   2   4       60.27       62.93      3.77 o
  23   2   4      252.53      240.80      5.50 o
  24   2   4      140.55      136.30      4.60 o
  25   2   4       19.67       18.60      2.50 o
  26   2   4       84.14       89.65      4.69 o
  27   2   4       10.31        5.29      2.80 o
  28   2   4        0.63       -1.34      2.48 o
  29   2   4       23.79       21.66      3.43 o
  30   2   4       15.35       14.50      4.12 o
  31   2   4        0.52       -2.91      3.76 o
  32   2   4       25.20       23.83      5.20 o
  33   2   4       32.09       34.54      5.34 o
  34   2   4       59.48       60.50      6.92 o
  35   2   4        1.34        8.98      4.88 o
  36   2   4      139.81      136.23      8.09 o
  37   2   4       61.20       62.54      6.50 o
  38   2   4       11.47       19.25      8.01 o
   1   3   4     1382.18     1379.35      9.09 o
   2   3   4     1135.78     1025.72      7.55 o
   3   3   4      115.84      129.12      2.37 o
   4   3   4      632.68      624.01      5.41 o
   5   3   4     2913.61     2847.18     15.69 o
   6   3   4      366.45      376.38      4.26 o
   7   3   4      157.83      173.50      2.93 o
   8   3   4      251.57      229.35      3.81 o
   9   3   4     1430.72     1400.21      8.53 o
  10   3   4       20.13       27.84      1.66 o
  11   3   4     2323.50     2302.51     13.90 o
  12   3   4      101.85      109.70      3.17 o
  13   3   4      186.98      180.39      3.90 o
  14   3   4      394.64      387.67      5.72 o
  15   3   4     1125.26     1104.91     10.61 o
  16   3   4      302.15      307.11      5.49 o
  17   3   4      338.77      315.69      5.89 o
  18   3   4      598.02      632.27      8.81 o
  19   3   4      752.03      662.56      9.77 o
  20   3   4       16.77       17.33      2.59 o
  21   3   4      287.11      255.31      5.82 o
  22   3   4      260.28      271.21      6.30 o
  23   3   4        0.56        2.09      2.15 o
  24   3   4      236.08      221.63      5.54 o
  25   3   4      983.59      942.75     11.12 o
  26   3   4       27.41       26.75      3.09 o
  27   3   4       31.26       25.90      3.36 o
  28   3   4       13.87       12.13      3.32 o
  29   3   4       80.77       86.90      5.79 o
  30   3   4       33.43       30.50      4.49 o
  31   3   4      496.81      440.79     15.54 o
  32   3   4        8.06       25.27      6.94 o
  33   3   4       30.89       37.79      6.64 o
  34   3   4       82.48       89.38      7.47 o
  35   3   4      111.55      101.17      8.77 o
  36   3   4       27.15       23.07      6.37 o
  37   3   4       67.32       65.25      7.62 o
  38   3   4       57.92       58.72     12.14 o
   0   4   4      731.50      765.59      8.28 o
   1   4   4      153.04      182.23      2.74 o
   2   4   4        8.11        7.07      0.88 o
   3   4   4        7.41       11.40      1.15 o
   4   4   4       13.31       11.97      1.26 o
   5   4   4        0.53        1.93      0.98 o
   6   4   4       39.93       54.96      1.99 o
   7   4   4        1.21        3.02      1.09 o
   8   4   4       24.28       33.88      1.49 o
   9   4   4      152.40      155.45      2.69 o
  10   4   4      195.19      173.40      3.59 o
  11   4   4      197.65      195.43      3.95 o
  12   4   4       32.26       40.73      2.21 o
  13   4   4       15.31       16.92      1.90 o
  14   4   4       43.51       52.30      3.47 o
  15   4   4        2.94        4.88      1.55 o
  16   4   4       25.76       26.64      2.20 o
  17   4   4        0.03        4.58      1.53 o
  18   4   4        3.18        7.35      2.69 o
  19   4   4       43.60       50.84      3.61 o
  20   4   4      230.70      177.18      5.56 o
  21   4   4       83.31      104.34      5.03 o
  22   4   4        4.74        2.60      2.70 o
  23   4   4       10.68        6.16      2.54 o
  24   4   4        6.14        7.33      2.62 o
  25   4   4        1.18        3.02      3.25 o
  26   4   4        3.16        3.73      2.97 o
  27   4   4        0.07        4.02      3.38 o
  28   4   4        0.00        6.53      4.63 o
  29   4   4       42.79       27.01      5.11 o
  30   4   4       14.46       23.39      4.41 o
  31   4   4       68.40       73.21      8.14 o
  32   4   4        2.56        7.17      4.37 o
  33   4   4        2.12        6.81      4.89 o
  34   4   4        5.34       -4.89      4.89 o
  35   4   4        0.16        4.04      5.17 o
  36   4   4       18.81       17.90      6.17 o
  37   4   4        0.93        1.18      5.91 o
   1   5   4      882.65      884.77      6.10 o
   2   5   4     4317.28     4262.84     18.50 o
   3   5   4      156.29      158.02      2.99 o
   4   5   4      589.29      578.27      5.56 o
   5   5   4      630.26      615.23      6.02 o
   6   5   4      183.77      177.83      3.29 o
   7   5   4       55.95       56.30      2.01 o
   8   5   4     1311.32     1308.69      9.74 o
   9   5   4       96.46      112.10      2.94 o
  10   5   4       10.05       11.55      1.59 o
  11   5   4      262.55      268.64      4.67 o
  12   5   4     1133.52     1074.74      9.60 o
  13   5   4       13.67       14.37      1.74 o
  14   5   4      242.29      237.92      4.85 o
  15   5   4      352.14      330.61      5.83 o
  16   5   4      221.43      211.59      4.88 o
  17   5   4      165.40      183.98      6.20 o
  18   5   4     2007.69     2013.21     17.77 o
  19   5   4      507.62      487.03      8.91 o
  20   5   4        1.15        8.05      2.46 o
  21   5   4      319.29      297.02      7.60 o
  22   5   4     1211.49     1216.54     16.63 o
  23   5   4       11.86       16.42      4.07 o
  24   5   4      170.56      175.30      8.34 o
  25   5   4      177.45      185.65      7.59 o
  26   5   4        4.21        9.14      2.82 o
  27   5   4       31.08       39.59      5.40 o
  28   5   4      276.66      290.59     10.42 o
  29   5   4        0.81        7.52      4.77 o
  30   5   4       12.64       23.17      9.17 o
  31   5   4       75.17       91.82     13.60 o
  32   5   4      138.27      144.21      9.91 o
  33   5   4        0.44       20.25      8.72 o
  34   5   4       36.18       45.64     10.27 o
  35   5   4       53.89       81.27     16.94 o
  36   5   4       17.21       21.01      8.65 o
   0   6   4     6915.28     6719.84     35.38 o
   1   6   4      508.64      507.64      5.88 o
   2   6   4      121.57      116.82      3.05 o
   3   6   4      533.84      529.40      4.63 o
   4   6   4      950.24      928.81      7.55 o
   5   6   4       12.23       10.31      1.39 o
   6   6   4      857.69      859.53      7.52 o
   7   6   4       94.46       90.47      2.85 o
   8   6   4      112.44      111.76      3.26 o
   9   6   4       63.55       62.87      2.75 o
  10   6   4       12.20       15.95      1.72 o
  11   6   4       10.32       12.57      1.70 o
  12   6   4      204.10      204.18      4.55 o
  13   6   4       97.71      110.08      3.76 o
  14   6   4      747.32      758.79      9.65 o
  15   6   4        2.34        7.08      2.05 o
  16   6   4      959.28      944.21     12.03 o
  17   6   4      331.87      313.11      7.28 o
  18   6   4       55.45       54.92      4.42 o
  19   6   4      342.99      351.97      9.22 o
  20   6   4     2337.13     2241.60     25.93 o
  21   6   4      146.56      158.18      7.38 o
  22   6   4       68.53       63.81      5.24 o
  23   6   4      165.41      125.55     15.91 o
  24   6   4      170.34      134.44     15.81 o
  25   6   4       27.21       27.79      5.13 o
  26   6   4      107.72      132.94      7.87 o
  27   6   4        7.23        9.75      3.68 o
  28   6   4        0.28       10.92      6.75 o
  29   6   4       24.94       32.63      6.83 o
  30   6   4       12.08       19.18      7.57 o
  31   6   4        0.15       20.24      7.16 o
  32   6   4       30.10       45.86     11.06 o
  33   6   4       26.80       80.46     21.40 o
  34   6   4       84.37       99.96     13.99 o
  35   6   4        2.44        5.37      5.52 o
  36   6   4      208.13      185.30     30.16 o
   1   7   4      470.83      466.19      5.97 o
   2   7   4      438.16      442.48      5.55 o
   3   7   4       85.80       83.55      2.99 o
   4   7   4       28.54       30.81      2.04 o
   5   7   4       15.24       17.59      1.64 o
   6   7   4        3.17        2.68      1.19 o
   7   7   4        0.82       -0.28      1.22 o
   8   7   4       12.32       15.54      1.61 o
   9   7   4       95.50       89.44      3.56 o
  10   7   4        0.53        1.53      1.39 o
  11   7   4      150.72      155.58      4.25 o
  12   7   4       19.61       16.09      2.47 o
  13   7   4       29.33       23.86      2.60 o
  14   7   4        0.00        5.30      1.81 o
  15   7   4       87.38       90.19      5.60 o
  16   7   4       13.64       16.09      3.25 o
  17   7   4        3.37       10.22      4.06 o
  18   7   4      223.99      210.01     10.14 o
  19   7   4      163.44      186.57     13.23 o
  20   7   4        0.89        8.82      5.16 o
  21   7   4      220.18      242.11     10.23 o
  22   7   4      162.25      177.62     14.52 o
  23   7   4       52.77       82.16     15.12 o
  24   7   4       10.78       18.82      5.56 o
  25   7   4       13.73       18.09      4.13 o
  26   7   4        1.54        0.67      3.93 o
  27   7   4        2.79       10.75      5.07 o
  28   7   4       11.13       13.74      4.36 o
  29   7   4       14.90       28.91     13.37 o
  30   7   4        0.51        3.97      4.60 o
  31   7   4       39.58       55.39     13.23 o
  32   7   4        5.19       16.79     15.37 o
  33   7   4       10.88       19.60      8.58 o
  34   7   4        0.45        1.07      4.94 o
   0   8   4     2055.41     1946.02     20.45 o
   1   8   4     1537.10     1499.18     13.59 o
   2   8   4       83.29       89.45      4.19 o
   3   8   4     1539.16     1489.54     13.19 o
   4   8   4      561.22      546.25      7.18 o
   5   8   4        2.42        4.30      1.64 o
   6   8   4      329.05      333.06      5.52 o
   7   8   4      618.11      603.07      7.40 o
   8   8   4       14.44       12.18      1.93 o
   9   8   4      538.89      515.79      7.32 o
  10   8   4      164.84      191.44      4.94 o
  11   8   4      383.91      384.67      7.70 o
  12   8   4       76.13       84.19      4.71 o
  13   8   4      526.56      534.31      8.75 o
  14   8   4      286.58      293.03      8.01 o
  15   8   4        5.67        5.16      1.96 o
  16   8   4      599.76      597.40     11.73 o
  17   8   4      976.16      974.50     14.86 o
  18   8   4       21.94       22.60      3.70 o
  19   8   4      828.36      827.96     20.17 o
  20   8   4      833.79      819.30     29.61 o
  21   8   4      571.79      574.04     17.29 o
  22   8   4       50.05       53.15      5.43 o
  23   8   4      464.19      478.88     11.69 o
  24   8   4       73.20       77.07      5.94 o
  25   8   4       11.67       12.44      4.24 o
  26   8   4       60.22      104.23     20.00 o
  27   8   4       97.58      126.33     11.30 o
  28   8   4        2.07       16.42      7.53 o
  29   8   4      154.86      180.67     13.30 o
  30   8   4       36.65       51.61      6.57 o
  31   8   4       59.64       62.36      8.01 o
  32   8   4       26.61       50.44     14.89 o
  33   8   4       96.93      103.99     10.29 o
   1   9   4       29.81       27.90      2.86 o
   2   9   4      842.23      845.03     11.06 o
   3   9   4        6.97        9.67      2.26 o
   4   9   4       49.84       51.12      3.64 o
   5   9   4      279.48      274.12      6.17 o
   6   9   4       36.36       30.45      2.94 o
   7   9   4       52.01       57.06      3.78 o
   8   9   4      689.19      658.60      9.26 o
   9   9   4      286.42      275.49      7.60 o
  10   9   4        2.75        3.61      2.27 o
  11   9   4      474.31      451.45     12.87 o
  12   9   4      553.57      504.12     10.15 o
  13   9   4       61.58       53.95      4.05 o
  14   9   4       63.80       59.85      4.23 o
  15   9   4       47.30       39.48      4.31 o
  16   9   4       10.53       11.63      2.82 o
  17   9   4       49.63       53.83      4.54 o
  18   9   4      477.74      492.08     10.35 o
  19   9   4       47.49       46.92      5.12 o
  20   9   4        3.18        5.99      3.86 o
  21   9   4        3.36       13.38      7.36 o
  22   9   4      264.75      253.41      8.39 o
  23   9   4        3.33        9.64      4.23 o
  24   9   4       24.08       39.82     15.36 o
  25   9   4      159.27      177.30     20.74 o
  26   9   4        0.55        5.47      9.71 o
  27   9   4       10.48       15.49      9.94 o
  28   9   4      164.76      176.48      8.55 o
  29   9   4       21.88       28.54      7.22 o
  30   9   4        3.48        4.63      5.32 o
  31   9   4      111.09      101.98      8.43 o
  32   9   4       86.35       80.45     22.55 o
   0  10   4       19.25       26.64      4.20 o
   1  10   4      123.67      128.93      5.20 o
   2  10   4       28.38       30.08      3.14 o
   3  10   4      569.93      582.84      8.86 o
   4  10   4       71.22       77.25      4.05 o
   5  10   4        0.10        1.81      2.13 o
   6  10   4        7.44       12.34      2.78 o
   7  10   4      219.04      220.51      8.77 o
   8  10   4        0.88        2.13      3.28 o
   9  10   4       20.79       25.23      4.15 o
  10  10   4      181.93      191.96      6.54 o
  11  10   4        7.02        5.62      3.18 o
  12  10   4        0.69        2.82      2.55 o
  13  10   4      224.47      208.22      6.90 o
  14  10   4        4.90        7.56      3.10 o
  15  10   4        2.46        7.44      5.63 o
  16  10   4       38.21       42.55      4.26 o
  17  10   4      324.07      328.47     13.55 o
  18  10   4        7.90       12.00      3.88 o
  19  10   4       58.76       53.67      6.56 o
  20  10   4        0.96        4.24      4.92 o
  21  10   4       36.84       38.25      4.74 o
  22  10   4        7.38       11.54      4.40 o
  23  10   4      191.62      190.20      8.92 o
  24  10   4       12.14        9.94      5.09 o
  25  10   4        0.19       -1.56      3.76 o
  26  10   4        9.09       12.23      5.17 o
  27  10   4       31.04       22.13      5.08 o
  28  10   4        0.02        4.95      4.01 o
  29  10   4        7.35       12.33      4.95 o
  30  10   4       21.00       28.13     12.69 o
   1  11   4      878.13      935.96     14.61 o
   2  11   4      934.64      963.95     11.78 o
   3  11   4      136.56      143.77      6.20 o
   4  11   4      219.35      208.52      6.85 o
   5  11   4      659.29      678.46     12.92 o
   6  11   4       87.37       84.87      5.67 o
   7  11   4       34.46       33.87      4.14 o
   8  11   4      244.78      240.38     10.81 o
   9  11   4      107.33      112.28      7.04 o
  10  11   4        3.84        8.63      5.68 o
  11  11   4      176.27      173.31      7.22 o
  12  11   4      204.06      196.14      7.80 o
  13  11   4        4.26        3.88      3.50 o
  14  11   4      128.65      128.56      6.36 o
  15  11   4      443.36      442.93     10.04 o
  16  11   4      110.73      118.45      6.76 o
  17  11   4       95.67      108.28      6.87 o
  18  11   4      593.75      587.21     12.84 o
  19  11   4      438.65      443.98     10.51 o
  20  11   4        1.28       10.38      3.66 o
  21  11   4      345.43      361.53     12.71 o
  22  11   4      352.57      348.98     10.79 o
  23  11   4       26.13       31.76      5.91 o
  24  11   4       98.32      100.28      9.13 o
  25  11   4      146.67      153.10      8.74 o
  26  11   4        9.66        3.48      4.83 o
  27  11   4       21.92       13.97      6.40 o
   0  12   4      245.81      268.91     11.87 o
   1  12   4      244.70      240.54      8.81 o
   2  12   4        1.96        4.79      3.70 o
   3  12   4      202.68      205.84      7.79 o
   4  12   4        0.08        3.13      2.98 o
   5  12   4        0.20        5.69      5.12 o
   6  12   4        6.90        6.04      3.85 o
   7  12   4      226.23      226.86     10.71 o
   8  12   4        1.64       -0.88      3.80 o
   9  12   4      197.34      192.79      7.74 o
  10  12   4       41.22       31.18      4.56 o
  11  12   4      182.43      172.33      7.75 o
  12  12   4        7.30        3.83      5.41 o
  13  12   4      173.58      172.80      8.16 o
  14  12   4       12.78       14.45      4.61 o
  15  12   4        0.48        1.93      3.28 o
  16  12   4       19.43       17.75      4.48 o
  17  12   4      118.89      119.70      6.97 o
  18  12   4        3.18        3.51      3.59 o
  19  12   4      147.27      153.21      9.13 o
  20  12   4       83.96       90.21     11.73 o
  21  12   4       93.42      100.32      7.67 o
  22  12   4        1.03        4.64      7.82 o
  23  12   4       55.90       60.53     13.43 o
  24  12   4        2.25        3.64      6.44 o
  25  12   4        1.43        0.14      5.89 o
   1  13   4      532.24      550.75     19.31 o
   2  13   4      229.38      240.17      8.09 o
   3  13   4       79.84       80.16      5.95 o
   4  13   4      172.58      161.83      7.44 o
   5  13   4      128.23      128.15      7.33 o
   6  13   4       78.23       87.94      6.36 o
   7  13   4        0.74        0.07      4.27 o
   8  13   4        0.08       -3.66      4.25 o
   9  13   4       13.37        7.31      4.28 o
  10  13   4        1.34        4.94      4.56 o
  11  13   4        7.23        6.49      4.56 o
  12  13   4        0.17       -4.52      5.05 o
  13  13   4       19.69       13.96      4.85 o
  14  13   4       78.44       81.07      7.80 o
  15  13   4      220.45      240.65     10.47 o
  16  13   4      112.80      142.30     13.15 o
  17  13   4       34.65       25.73      7.50 o
  18  13   4      125.63      118.51     10.48 o
  19  13   4      231.79      258.99     19.83 o
  20  13   4        0.13       17.69      9.96 o
  21  13   4      257.01      242.43     16.01 o
  22  13   4       74.93       62.09     15.96 o
   0  14   4      219.73      252.52     44.78 o
   1  14   4       90.45      111.44     15.39 o
   2  14   4       26.59       35.01      7.49 o
   3  14   4      381.19      401.87     22.24 o
   4  14   4      133.12      145.64     12.25 o
   5  14   4        0.01        9.37     10.42 o
   6  14   4      113.25      144.17     22.89 o
   7  14   4      236.86      265.89     18.53 o
   8  14   4       13.97       50.66     28.05 o
   9  14   4       38.20       24.95      9.43 o
  10  14   4      138.79      187.91     23.89 o
  11  14   4       14.29       30.56     10.90 o
  12  14   4       25.20       22.34      7.56 o
  13  14   4      251.26      290.94     18.58 o
  14  14   4      102.87      130.25     26.35 o
  15  14   4        5.46       20.94      9.23 o
  16  14   4      130.10      173.48     37.45 o
  17  14   4      223.67      244.04     22.93 o
   1  15   4       14.96       33.96     20.37 o
   2  15   4        1.40        9.89     11.74 o
   3  15   4        4.37        9.04     10.81 o
   4  15   4        3.35       -0.93      7.72 o
   5  15   4        9.41       14.81     11.61 o
   6  15   4        8.89       13.49     11.38 o
   7  15   4        8.31       14.80     11.44 o
   8  15   4       47.67       48.95      9.08 o
   9  15   4       33.89       35.85      7.32 o
  10  15   4        0.07        7.34      6.43 o
  11  15   4       44.36       26.67     10.47 o
   1   1   5      661.30      619.55      5.20 o
   2   1   5      164.63      122.03      2.43 o
   3   1   5      313.58      337.73      3.91 o
   4   1   5      213.59      227.89      3.02 o
   5   1   5     2365.25     2315.76     12.13 o
   6   1   5      435.43      446.67      4.19 o
   7   1   5      638.70      650.53      6.53 o
   8   1   5     4785.27     4820.55     29.16 o
   9   1   5     3512.33     3468.35     19.36 o
  10   1   5       11.24       16.25      1.98 o
  11   1   5     3345.80     3358.74     20.91 o
  12   1   5     2275.08     2279.50     17.15 o
  13   1   5      312.52      315.86      6.21 o
  14   1   5      430.57      441.47      7.60 o
  15   1   5     1051.01     1048.58     12.19 o
  16   1   5      109.19      128.52      7.38 o
  17   1   5      348.31      343.34      8.01 o
  18   1   5        5.77       17.32      3.36 o
  19   1   5      187.11      183.28      5.81 o
  20   1   5       71.55       65.61      3.98 o
  21   1   5      339.78      332.31      7.80 o
  22   1   5      233.09      238.62      6.88 o
  23   1   5       46.19       50.27      3.97 o
  24   1   5       67.35       66.77      4.44 o
  25   1   5      623.18      604.26      9.69 o
  26   1   5       54.07       52.56      3.94 o
  27   1   5      232.36      223.33      6.18 o
  28   1   5     1182.79     1175.25     16.33 o
  29   1   5      701.90      674.32     13.53 o
  30   1   5       11.45        7.05      4.79 o
  31   1   5      567.33      545.02     12.53 o
  32   1   5      177.36      179.56      8.38 o
  33   1   5       20.83       27.26      5.27 o
  34   1   5       56.95       57.25      7.45 o
  35   1   5      110.41      106.11     10.09 o
  36   1   5        1.96        6.65      7.44 o
  37   1   5       62.57       46.41     15.06 o
   0   2   5     4815.46     5372.66     46.90 o
   1   2   5      108.44       94.74      2.52 o
   2   2   5       74.89       74.97      2.35 o
   3   2   5      670.09      684.74      6.24 o
   4   2   5     1481.57     1542.47      9.88 o
   5   2   5       57.24       61.44      2.95 o
   6   2   5     1827.23     1878.91     12.67 o
   7   2   5        6.18       14.51      1.36 o
   8   2   5       53.36       57.51      2.61 o
   9   2   5      332.93      343.20      5.73 o
  10   2   5     4707.43     4568.70     27.46 o
  11   2   5      208.76      217.72      5.03 o
  12   2   5       87.19      102.44      4.12 o
  13   2   5        6.44       12.19      3.26 o
  14   2   5      935.44      904.27     12.00 o
  15   2   5       49.26       56.03      3.25 o
  16   2   5      952.53      895.61     11.03 o
  17   2   5      353.71      364.00      7.68 o
  18   2   5        2.01        6.97      2.20 o
  19   2   5      171.05      192.43      6.17 o
  20   2   5     1174.47     1071.93     12.06 o
  21   2   5       60.38       71.99      4.14 o
  22   2   5       67.15       73.74      4.25 o
  23   2   5      159.06      157.29      5.75 o
  24   2   5      387.08      364.34      8.16 o
  25   2   5        0.68       -0.40      2.62 o
  26   2   5      536.58      513.67      9.33 o
  27   2   5        4.98        3.74      2.96 o
  28   2   5        1.90        4.82      3.30 o
  29   2   5       52.54       52.34      5.49 o
  30   2   5      871.49      883.71     14.63 o
  31   2   5       24.10       17.65      4.95 o
  32   2   5       14.05       13.32      6.02 o
  33   2   5        8.32       11.44      5.58 o
  34   2   5       73.29       78.23      7.86 o
  35   2   5        3.44        4.34      5.85 o
  36   2   5      124.81      108.26     12.03 o
  37   2   5       13.74       19.54      8.21 o
   1   3   5        1.92        5.02      1.01 o
   2   3   5       21.76       32.02      1.86 o
   3   3   5       33.31       33.47      1.91 o
   4   3   5       33.71       36.76      2.13 o
   5   3   5      186.29      223.25      5.52 o
   6   3   5       21.30       23.67      1.83 o
   7   3   5        5.42        4.90      1.26 o
   8   3   5        0.14        0.83      1.27 o
   9   3   5       52.45       57.33      3.25 o
  10   3   5        0.50        1.37      1.20 o
  11   3   5       65.08       73.21      3.44 o
  12   3   5        3.28        3.23      1.46 o
  13   3   5       13.75       19.46      2.06 o
  14   3   5       14.68       18.51      2.25 o
  15   3   5      116.92      103.22      4.46 o
  16   3   5        9.27       10.41      2.33 o
  17   3   5        9.13       11.08      2.04 o
  18   3   5        4.01        4.79      2.30 o
  19   3   5       15.84       20.41      3.20 o
  20   3   5        0.92       -0.29      2.09 o
  21   3   5        0.03       -2.04      2.04 o
  22   3   5        1.63        6.36      2.49 o
  23   3   5       23.38       21.08      3.27 o
  24   3   5       32.46       36.70      3.80 o
  25   3   5       72.00       66.75      4.49 o
  26   3   5       14.96        8.65      3.19 o
  27   3   5        1.05        2.05      2.89 o
  28   3   5        0.05       -1.39      3.13 o
  29   3   5        5.04       10.74      5.31 o
  30   3   5        2.30       -0.48      5.35 o
  31   3   5       10.45       17.69      6.16 o
  32   3   5        0.07       -2.73      5.22 o
  33   3   5        7.26        2.88      5.77 o
  34   3   5        3.44        7.41      5.65 o
  35   3   5        8.28        3.86      4.92 o
  36   3   5        1.12       13.34      6.01 o
   0   4   5      526.03      579.76      9.62 o
   1   4   5      258.05      247.16      4.23 o
   2   4   5      174.26      167.14      3.50 o
   3   4   5     2478.53     2467.98     14.09 o
   4   4   5      913.66      894.32      7.53 o
   5   4   5       20.31       27.79      1.90 o
   6   4   5     1395.41     1374.81     10.77 o
   7   4   5      929.55      907.54      8.61 o
   8   4   5      225.80      235.93      4.47 o
   9   4   5      719.05      693.39      8.31 o
  10   4   5     2439.90     2349.47     17.54 o
  11   4   5      595.35      583.11      8.11 o
  12   4   5      293.21      299.70      5.42 o
  13   4   5      722.36      705.16      8.44 o
  14   4   5      686.97      679.30      8.57 o
  15   4   5       21.52       21.55      2.33 o
  16   4   5      617.42      579.18      8.64 o
  17   4   5     1019.21     1042.53     11.93 o
  18   4   5        6.70       18.30      3.78 o
  19   4   5      217.20      232.16      6.41 o
  20   4   5      200.08      174.88      6.04 o
  21   4   5       62.72       70.18      4.71 o
  22   4   5      158.07      161.92      6.30 o
  23   4   5      636.86      628.56     10.62 o
  24   4   5      264.80      260.47      7.58 o
  25   4   5        0.72        3.88      2.86 o
  26   4   5      471.23      463.49     13.13 o
  27   4   5      251.40      259.37     13.87 o
  28   4   5       27.56       29.40      5.04 o
  29   4   5       98.76      124.19     14.14 o
  30   4   5      527.15      540.54     15.69 o
  31   4   5       57.35       64.97      6.78 o
  32   4   5       67.54       71.45      8.78 o
  33   4   5      134.42      155.66      9.46 o
  34   4   5       56.78       53.64      6.69 o
  35   4   5        2.01       12.07      6.68 o
  36   4   5       80.62       78.36      8.86 o
   1   5   5      400.12      398.61      4.43 o
   2   5   5       21.99       30.20      1.83 o
   3   5   5      132.59      145.48      3.23 o
   4   5   5        4.84        5.26      1.39 o
   5   5   5      854.35      851.07      8.08 o
   6   5   5       56.83       56.56      2.60 o
   7   5   5      212.95      213.72      4.20 o
   8   5   5     1313.70     1230.93     10.28 o
   9   5   5     1106.99     1042.30      9.51 o
  10   5   5        4.42        6.58      1.64 o
  11   5   5     1055.71     1011.50     10.51 o
  12   5   5      526.78      508.17      7.43 o
  13   5   5      105.90      102.96      4.25 o
  14   5   5       99.53      111.02      4.25 o
  15   5   5      452.11      459.64      9.80 o
  16   5   5        5.54        4.86      1.99 o
  17   5   5      136.75      134.10      5.19 o
  18   5   5       61.36       52.63      3.74 o
  19   5   5      146.85      142.58      5.65 o
  20   5   5       43.94       36.87      3.65 o
  21   5   5      184.16      185.85      7.02 o
  22   5   5       16.52       22.07      3.52 o
  23   5   5       30.68       32.75      4.05 o
  24   5   5        0.84        8.57      4.39 o
  25   5   5      247.94      263.03      9.61 o
  26   5   5        1.37        6.73      3.71 o
  27   5   5       90.94      101.95      9.38 o
  28   5   5      442.16      437.98     11.85 o
  29   5   5      239.88      265.02     17.11 o
  30   5   5        8.61       17.04      5.20 o
  31   5   5      197.58      200.22      8.77 o
  32   5   5       30.21       48.89      6.12 o
  33   5   5        8.95        7.17      4.91 o
  34   5   5       21.55       30.81      6.09 o
  35   5   5       56.82       51.39      8.21 o
   0   6   5      336.27      334.24      7.29 o
   1   6   5        0.05        0.31      1.16 o
   2   6   5       23.10       26.11      1.89 o
   3   6   5      159.00      156.37      3.56 o
   4   6   5       44.76       43.21      2.26 o
   5   6   5       22.41       21.64      2.05 o
   6   6   5      171.15      160.37      3.80 o
   7   6   5      847.02      835.36      8.55 o
   8   6   5      137.49      140.37      3.97 o
   9   6   5      162.58      159.41      4.25 o
  10   6   5      205.08      209.19      4.63 o
  11   6   5      152.08      135.83      4.16 o
  12   6   5      152.18      157.06      4.63 o
  13   6   5      652.00      624.12      8.87 o
  14   6   5       73.47       97.04      5.65 o
  15   6   5        2.71        3.17      2.48 o
  16   6   5       20.28       19.34      2.80 o
  17   6   5       38.10       47.72      3.78 o
  18   6   5        0.38        3.47      2.25 o
  19   6   5        1.24        1.88      2.53 o
  20   6   5      108.73      109.12      6.19 o
  21   6   5       11.34       11.50      3.19 o
  22   6   5       36.89       46.78      9.77 o
  23   6   5       97.48       92.33      7.02 o
  24   6   5        7.10        6.99      3.63 o
  25   6   5        4.57        7.28      4.10 o
  26   6   5       52.14       65.02      6.61 o
  27   6   5      223.48      212.62      9.63 o
  28   6   5       31.00       45.49      8.76 o
  29   6   5       37.19       43.80      6.85 o
  30   6   5       28.80       37.00      6.45 o
  31   6   5       22.41       34.12      4.89 o
  32   6   5       39.77       49.70      5.82 o
  33   6   5       78.56       81.30      7.29 o
  34   6   5        3.62        7.83      6.69 o
   1   7   5      184.51      177.86      4.40 o
   2   7   5        1.80        4.32      1.62 o
   3   7   5        2.73       -0.04      1.41 o
   4   7   5      220.91      217.61      4.44 o
   5   7   5     1412.94     1400.77     11.67 o
   6   7   5      305.11      296.73      5.96 o
   7   7   5       80.08       75.97      3.46 o
   8   7   5     1196.45     1123.05     10.43 o
   9   7   5     1019.97      978.88     10.32 o
  10   7   5        0.33        5.08      1.96 o
  11   7   5     1096.11     1066.78     13.76 o
  12   7   5      544.55      548.57      8.65 o
  13   7   5        6.88       11.75      3.31 o
  14   7   5      255.57      265.69      6.81 o
  15   7   5      803.49      765.66     11.53 o
  16   7   5      101.29      129.23      9.16 o
  17   7   5       20.30       21.07      3.23 o
  18   7   5        9.72       12.28      5.14 o
  19   7   5        9.54        9.72      3.69 o
  20   7   5       29.92       27.97      5.16 o
  21   7   5      109.25      109.48      7.13 o
  22   7   5       46.43       72.36     16.21 o
  23   7   5        7.80        7.83      3.80 o
  24   7   5      114.84      123.09      8.59 o
  25   7   5      483.53      454.11     13.16 o
  26   7   5       79.02      106.33     15.52 o
  27   7   5       39.35       49.08      9.14 o
  28   7   5      387.63      391.95     14.00 o
  29   7   5      171.38      196.66     14.97 o
  30   7   5        0.30        5.43      4.97 o
  31   7   5      199.49      222.49     19.70 o
  32   7   5       43.81       52.36      5.72 o
  33   7   5        4.07        9.33      6.21 o
   0   8   5      144.29      158.72      8.19 o
   1   8   5       95.55       96.39      4.19 o
   2   8   5       59.13       57.12      3.41 o
   3   8   5      843.49      816.57      9.74 o
   4   8   5       79.89       83.55      3.83 o
   5   8   5       53.83       47.20      2.92 o
   6   8   5       42.52       47.98      2.98 o
   7   8   5        0.54        3.81      2.24 o
   8   8   5        1.65        3.12      1.85 o
   9   8   5        8.16        9.46      2.48 o
  10   8   5        1.48        4.95      1.92 o
  11   8   5        3.31        3.53      1.83 o
  12   8   5        7.65       12.08      3.49 o
  13   8   5        5.47       11.23      3.02 o
  14   8   5       24.26       24.68      3.55 o
  15   8   5       26.82       36.76      5.00 o
  16   8   5       61.24       60.25      5.23 o
  17   8   5      462.96      472.40     13.63 o
  18   8   5       24.86       22.82      3.85 o
  19   8   5       68.25       70.35      5.71 o
  20   8   5       56.70       57.77      5.96 o
  21   8   5       38.94       46.37      5.28 o
  22   8   5       35.27       42.97      5.41 o
  23   8   5      165.50      165.82      9.27 o
  24   8   5       32.90       39.21      5.66 o
  25   8   5        2.69       15.69      4.95 o
  26   8   5       16.18       24.63      4.84 o
  27   8   5        0.61        9.20     11.52 o
  28   8   5        0.27        4.10      4.46 o
  29   8   5        0.43        0.88      4.59 o
  30   8   5        1.40        4.31      4.64 o
  31   8   5        2.09       14.38      5.15 o
  32   8   5        3.03        7.72      8.87 o
   1   9   5        1.89        5.65      2.12 o
   2   9   5      529.28      537.67      8.57 o
   3   9   5        1.24        4.90      2.37 o
   4   9   5      308.77      313.21      6.46 o
   5   9   5      204.64      203.22      5.78 o
   6   9   5      237.17      239.71      6.22 o
   7   9   5       28.59       21.05      3.29 o
   8   9   5      482.77      466.55      9.37 o
   9   9   5      222.52      220.01      7.06 o
  10   9   5        1.73        4.73      2.45 o
  11   9   5      221.08      240.16      6.31 o
  12   9   5      410.42      390.43      9.10 o
  13   9   5        2.31        5.11      2.68 o
  14   9   5      117.07      120.63      6.13 o
  15   9   5       94.20       75.30      5.53 o
  16   9   5       97.88      105.51      6.62 o
  17   9   5        1.95        2.42      3.13 o
  18   9   5      259.09      263.91      8.28 o
  19   9   5        6.88        9.85      3.16 o
  20   9   5        0.00       -1.70      4.59 o
  21   9   5        7.13       14.91      5.70 o
  22   9   5      164.98      166.32      8.27 o
  23   9   5        8.10        8.39      3.81 o
  24   9   5      143.55      147.17      7.93 o
  25   9   5       77.79       73.63      6.22 o
  26   9   5       75.39       85.01     11.90 o
  27   9   5       14.36       20.61      9.66 o
  28   9   5       95.83      101.59      8.04 o
  29   9   5       44.38       49.39      6.82 o
  30   9   5        2.56        8.44      7.03 o
   0  10   5       25.35       23.16      4.81 o
   1  10   5        8.13        7.18      2.67 o
   2  10   5       83.84       76.11      5.05 o
   3  10   5      401.48      341.07     14.92 o
   4  10   5      205.64      185.58     10.61 o
   5  10   5        1.50        3.66      4.09 o
   6  10   5      313.18      289.65     16.74 o
   7  10   5      166.17      168.46      7.00 o
   8  10   5       77.29       72.09      4.50 o
   9  10   5       81.60       72.56      4.47 o
  10  10   5      306.47      316.97      7.76 o
  11  10   5       59.54       60.56      4.09 o
  12  10   5      117.66      110.55      5.70 o
  13  10   5      188.08      184.90      6.41 o
  14  10   5      139.89      143.30      6.56 o
  15  10   5        9.18        5.65      3.19 o
  16  10   5      134.06      158.68      7.99 o
  17  10   5      187.70      189.30      8.13 o
  18  10   5        6.76        5.47      4.56 o
  19  10   5       28.55       25.83      6.00 o
  20  10   5        4.93       15.21      7.51 o
  21  10   5        0.28       -1.32      3.76 o
  22  10   5       78.41       86.44      9.81 o
  23  10   5      139.48      139.60      8.49 o
  24  10   5       46.31       44.19      5.99 o
  25  10   5        1.42        3.42      6.29 o
  26  10   5       97.21      114.65     15.32 o
  27  10   5       57.74       50.17      7.32 o
  28  10   5        7.19        2.90      5.26 o
   1  11   5        3.94        2.50      2.53 o
   2  11   5       82.88       96.74      5.69 o
   3  11   5       18.37       17.56      3.60 o
   4  11   5        0.77        3.90      3.79 o
   5  11   5        0.75        2.15      2.90 o
   6  11   5       14.34       18.30      5.63 o
   7  11   5       30.40       33.76      4.26 o
   8  11   5       41.10       40.70      4.94 o
   9  11   5       48.96       49.74      4.94 o
  10  11   5        2.31       -0.82      3.63 o
  11  11   5       27.07       32.01      4.25 o
  12  11   5        1.57        1.38      3.14 o
  13  11   5       32.16       27.45      4.16 o
  14  11   5       20.73       20.63      4.46 o
  15  11   5        1.33        7.52      3.62 o
  16  11   5        9.96       10.96      4.15 o
  17  11   5       11.65       11.46      4.06 o
  18  11   5      105.92      109.73      7.09 o
  19  11   5        3.25       10.80      8.02 o
  20  11   5        3.62       10.29      6.34 o
  21  11   5        2.02       13.18      7.29 o
  22  11   5        3.93        7.38      4.56 o
  23  11   5        7.62        6.62      4.15 o
  24  11   5        0.50        0.22      5.14 o
  25  11   5        0.25        5.56      4.96 o
  26  11   5        1.70        6.86     10.68 o
   0  12   5       75.30       73.51      7.15 o
   1  12   5        4.00        7.02      3.38 o
   2  12   5        0.70        4.33      3.43 o
   3  12   5        7.36        9.32      3.72 o
   4  12   5      107.24      109.62      6.59 o
   5  12   5       21.68       13.48      4.52 o
   6  12   5      284.38      292.86      8.94 o
   7  12   5      378.73      392.84     11.97 o
   8  12   5       27.97       23.44      4.50 o
   9  12   5      219.79      223.77     11.46 o
  10  12   5      837.43      841.43     14.69 o
  11  12   5      219.97      210.65      8.70 o
  12  12   5       42.27       38.61      5.21 o
  13  12   5      232.32      234.28      9.64 o
  14  12   5      129.59      119.88      8.63 o
  15  12   5        5.12        6.32      9.77 o
  16  12   5       70.88       74.14      6.67 o
  17  12   5        0.12       12.43      6.58 o
  18  12   5        9.91       11.21      5.15 o
  19  12   5        6.90        9.21      4.34 o
  20  12   5       26.09       24.79      4.97 o
  21  12   5        0.06        6.41      4.07 o
  22  12   5        7.74        8.45      4.98 o
  23  12   5       14.03       23.35      8.30 o
   1  13   5       15.72       20.32      4.18 o
   2  13   5      143.96      157.63      7.21 o
   3  13   5        0.19        2.32      3.87 o
   4  13   5       89.88       84.67      6.40 o
   5  13   5       51.82       45.07      5.37 o
   6  13   5       89.72       81.86      6.32 o
   7  13   5       11.00        9.43      3.92 o
   8  13   5      341.77      339.13     10.08 o
   9  13   5       27.56       27.77      6.54 o
  10  13   5        0.24        1.66      4.32 o
  11  13   5       37.44       47.86      8.38 o
  12  13   5      182.67      197.08      9.94 o
  13  13   5        0.18        8.88      4.78 o
  14  13   5       72.58       66.47      8.90 o
  15  13   5       20.42       19.08      5.36 o
  16  13   5       34.90       35.07     10.25 o
  17  13   5        2.02        6.43      6.41 o
  18  13   5       41.59       38.63      5.99 o
  19  13   5        0.96        4.30      5.24 o
   0  14   5       14.77       24.36     15.35 o
   1  14   5        2.63        5.94      5.06 o
   2  14   5        1.96       11.95      7.48 o
   3  14   5        1.18        0.24      3.76 o
   4  14   5       14.96       17.35      4.96 o
   5  14   5       22.15       22.67      6.12 o
   6  14   5       73.83       79.98      7.63 o
   7  14   5      225.19      227.72     10.60 o
   8  14   5        8.00        9.65      8.34 o
   9  14   5      106.12      121.92      8.95 o
  10  14   5      293.58      311.41     16.07 o
  11  14   5      101.42      104.44      8.54 o
  12  14   5        4.01        8.78      4.99 o
  13  14   5      101.75      104.40      9.81 o
  14  14   5       44.10       29.33     13.73 o
   1  15   5      131.35      112.98     13.51 o
   2  15   5      113.88      106.64     13.10 o
   3  15   5       30.37       32.45     10.42 o
   4  15   5       15.34        7.16      7.09 o
   5  15   5      190.47      171.69     18.36 o
   6  15   5        6.80       -5.41      7.79 o
   0   0   6     1740.11     1951.44     22.36 o
   1   0   6      741.04      747.49      7.44 o
   2   0   6       62.98       65.43      3.72 o
   3   0   6     2565.26     2754.55     21.63 o
   4   0   6      110.78      125.15      4.26 o
   5   0   6       14.84       16.94      2.34 o
   6   0   6       75.88       76.99      4.10 o
   7   0   6      189.57      193.01      6.60 o
   8   0   6      134.96      128.07      5.41 o
   9   0   6        1.00       -0.44      1.98 o
  10   0   6     1248.37     1230.46     16.90 o
  11   0   6       71.32       76.11      5.12 o
  12   0   6      233.31      231.04      7.47 o
  13   0   6      376.73      361.05     10.76 o
  14   0   6      140.16      136.50      6.77 o
  15   0   6        1.84        2.97      3.32 o
  16   0   6      268.21      237.17     11.60 o
  17   0   6     1312.14     1253.19     23.28 o
  18   0   6       58.92       55.37      6.38 o
  19   0   6      551.23      555.52     16.62 o
  20   0   6      549.23      532.15     15.86 o
  21   0   6      200.67      188.58     10.84 o
  22   0   6       53.89       51.97      7.72 o
  23   0   6      689.50      628.37     19.21 o
  24   0   6       24.21       28.70      7.57 o
  25   0   6       58.60       59.21      8.29 o
  26   0   6        0.10        0.01      4.51 o
  27   0   6       15.93       16.19      6.92 o
  28   0   6        0.38        7.53      7.06 o
  29   0   6        3.56        9.84      8.05 o
  30   0   6       92.39       91.32      8.68 o
  31   0   6       56.36       43.72      7.03 o
  32   0   6       44.03       43.57     10.63 o
  33   0   6       87.60      137.85     27.51 o
  34   0   6       28.77       28.99      9.30 o
  35   0   6        3.52       21.87     19.11 o
  36   0   6       94.74       80.20     21.10 o
   1   1   6       68.47       95.82      2.92 o
   2   1   6       73.72       54.22      2.53 o
   3   1   6        3.98        1.45      1.38 o
   4   1   6      125.30      123.14      2.78 o
   5   1   6      651.29      676.30      6.53 o
   6   1   6      100.80      101.17      3.21 o
   7   1   6        0.44        1.80      1.46 o
   8   1   6       21.31       23.71      2.10 o
   9   1   6      225.69      221.91      4.81 o
  10   1   6        2.03        6.55      1.54 o
  11   1   6      361.10      352.42      6.30 o
  12   1   6        5.13       12.23      2.85 o
  13   1   6        4.74        9.40      2.43 o
  14   1   6      119.00      134.09      5.10 o
  15   1   6      255.96      263.38      6.72 o
  16   1   6       66.37       80.00      4.43 o
  17   1   6        1.70        2.23      2.26 o
  18   1   6       81.46       96.80      6.18 o
  19   1   6       26.88       29.10      5.22 o
  20   1   6        2.91        6.91      2.74 o
  21   1   6        1.34        4.29      3.56 o
  22   1   6       28.09       32.95      4.50 o
  23   1   6       14.66       16.54      3.63 o
  24   1   6       48.00       56.14      5.53 o
  25   1   6      214.86      210.63      8.55 o
  26   1   6        7.68       10.03      3.92 o
  27   1   6        4.58        2.49      4.17 o
  28   1   6        1.25       11.55      3.82 o
  29   1   6        7.06       18.80      5.52 o
  30   1   6        6.84        4.63      4.10 o
  31   1   6       59.15       55.24      6.06 o
  32   1   6        0.67       19.16     11.51 o
  33   1   6        0.55        8.46      5.89 o
  34   1   6       20.94       12.14      8.02 o
  35   1   6       17.67       17.22      6.58 o
   0   2   6     1824.12     1947.43     21.14 o
   1   2   6      847.98      856.47      9.12 o
   2   2   6       12.15       12.69      1.88 o
   3   2   6     1455.01     1498.69     13.85 o
   4   2   6      257.98      284.30      5.82 o
   5   2   6        3.75        6.38      1.62 o
   6   2   6      185.56      182.76      3.81 o
   7   2   6      277.35      278.77      5.13 o
   8   2   6       29.97       32.75      2.37 o
   9   2   6      107.00      108.93      3.95 o
  10   2   6       13.22       11.41      1.81 o
  11   2   6       31.61       34.73      3.01 o
  12   2   6       48.46       46.35      3.28 o
  13   2   6      323.95      329.35      7.31 o
  14   2   6      182.61      183.66      5.77 o
  15   2   6        1.73        0.71      1.84 o
  16   2   6      262.94      262.85      8.03 o
  17   2   6      802.31      778.59     12.54 o
  18   2   6       13.59       22.60      3.35 o
  19   2   6      459.23      473.35     11.19 o
  20   2   6      546.43      530.75     10.99 o
  21   2   6      255.57      262.80      8.18 o
  22   2   6        6.84       10.49      3.47 o
  23   2   6      408.04      410.09     11.57 o
  24   2   6       44.06       35.79      5.21 o
  25   2   6       16.80       23.45      3.98 o
  26   2   6       14.72       13.26      3.92 o
  27   2   6       33.28       38.95      4.80 o
  28   2   6        0.00       13.09      6.25 o
  29   2   6       31.31       27.76      4.78 o
  30   2   6        7.48        0.29      4.68 o
  31   2   6        0.03       -4.50      4.50 o
  32   2   6        6.83       19.08      8.55 o
  33   2   6       64.05       70.61     11.61 o
  34   2   6       22.95       28.46      9.91 o
  35   2   6        1.61       13.48      6.59 o
   1   3   6       66.92       76.15      3.76 o
   2   3   6     1564.73     1461.69     14.08 o
   3   3   6        0.23        4.43      1.52 o
   4   3   6      594.95      605.97      8.00 o
   5   3   6      721.34      752.57      9.26 o
   6   3   6      358.95      355.85      5.40 o
   7   3   6        1.95        4.80      1.34 o
   8   3   6      432.44      456.16      7.24 o
   9   3   6      338.67      340.41      6.78 o
  10   3   6       18.22       20.17      2.49 o
  11   3   6      710.40      692.85      9.94 o
  12   3   6      277.00      277.53      6.69 o
  13   3   6       23.22       25.54      2.78 o
  14   3   6      485.96      468.13      9.10 o
  15   3   6      253.86      239.80      6.82 o
  16   3   6      292.58      277.52      8.13 o
  17   3   6       38.48       47.75      6.76 o
  18   3   6      951.80      927.02     15.75 o
  19   3   6       71.00       61.05      5.11 o
  20   3   6       14.32       11.09      3.16 o
  21   3   6        1.51        0.21      2.63 o
  22   3   6      448.62      463.55     14.06 o
  23   3   6       17.99       15.94      3.48 o
  24   3   6      234.13      219.65      7.17 o
  25   3   6      346.53      355.23     12.30 o
  26   3   6       21.29       30.98      5.05 o
  27   3   6        0.69       -2.65      3.76 o
  28   3   6       55.02       46.54      6.00 o
  29   3   6       12.93       12.99      4.63 o
  30   3   6       36.02       34.73     10.88 o
  31   3   6      169.65      193.29     12.95 o
  32   3   6       31.50       57.42     21.02 o
  33   3   6        5.14       -1.45     12.58 o
  34   3   6       94.44      105.08     11.32 o
  35   3   6       21.67       36.97     13.74 o
   0   4   6       15.17       13.29      2.78 o
   1   4   6       50.31       64.49      3.44 o
   2   4   6       12.98       10.71      1.62 o
   3   4   6        4.89        3.29      1.40 o
   4   4   6        9.49       15.53      1.99 o
   5   4   6        2.00        1.23      1.44 o
   6   4   6        5.15        5.57      1.45 o
   7   4   6       52.67       46.59      2.97 o
   8   4   6       24.71       25.87      2.51 o
   9   4   6      102.27      101.67      4.52 o
  10   4   6      869.11      820.64     10.87 o
  11   4   6      130.52      126.46      5.05 o
  12   4   6       35.98       34.08      3.20 o
  13   4   6       18.12       12.41      2.77 o
  14   4   6        0.00        7.91      3.48 o
  15   4   6        1.17        0.33      2.25 o
  16   4   6        0.28        0.84      2.37 o
  17   4   6        7.06        7.58      2.77 o
  18   4   6       12.30       10.80      3.15 o
  19   4   6       12.49       14.77      2.72 o
  20   4   6        2.05        1.82      2.39 o
  21   4   6       32.52       32.51      3.80 o
  22   4   6       12.50       12.67      3.26 o
  23   4   6        2.17       -2.46      2.46 o
  24   4   6        0.97       -0.74      2.66 o
  25   4   6        3.55        4.84      3.37 o
  26   4   6        8.82        8.67      3.64 o
  27   4   6       11.46       14.82      6.07 o
  28   4   6        0.55        2.05      3.99 o
  29   4   6       23.62       23.06     10.99 o
  30   4   6      115.72      109.64     11.24 o
  31   4   6       37.52       38.48     10.02 o
  32   4   6        6.27        1.90      5.99 o
  33   4   6        1.92       13.94     16.83 o
  34   4   6        0.03       18.23     15.62 o
   1   5   6      159.40      161.83      4.12 o
   2   5   6     2785.01     2790.35     18.69 o
   3   5   6      120.80      133.90      4.03 o
   4   5   6      524.30      520.58      7.76 o
   5   5   6       30.91       34.45      2.68 o
   6   5   6      185.20      186.39      5.25 o
   7   5   6       38.71       40.94      2.85 o
   8   5   6      606.66      638.68      8.13 o
   9   5   6       43.70       51.82      3.25 o
  10   5   6       13.19       11.42      2.21 o
  11   5   6       88.68      115.36      8.55 o
  12   5   6      523.50      515.83      8.61 o
  13   5   6       24.50       28.19      3.05 o
  14   5   6      281.60      270.85      6.64 o
  15   5   6       13.79       14.55      2.60 o
  16   5   6      251.26      250.83      6.36 o
  17   5   6      108.59      118.28      5.21 o
  18   5   6     1575.01     1517.62     16.00 o
  19   5   6      153.83      154.15      6.13 o
  20   5   6        2.79        3.42      2.93 o
  21   5   6       54.62       75.93     11.36 o
  22   5   6      906.01      849.90     27.07 o
  23   5   6       27.88       21.54      4.22 o
  24   5   6      196.94      194.99      8.52 o
  25   5   6       10.37       12.44      4.02 o
  26   5   6        9.78        3.26      4.84 o
  27   5   6       21.20       32.57      8.83 o
  28   5   6      145.60      165.79     11.04 o
  29   5   6        7.29       18.86      5.98 o
  30   5   6       21.21       23.31      6.46 o
  31   5   6       36.77       39.48      8.07 o
  32   5   6       84.62       70.58     14.46 o
  33   5   6        6.93       19.23      8.00 o
   0   6   6     3120.88     3053.26     27.73 o
   1   6   6      833.41      802.89      8.74 o
   2   6   6       17.44       21.03      2.24 o
   3   6   6     1409.18     1353.26     11.63 o
   4   6   6      346.05      344.03      6.23 o
   5   6   6        7.99        7.11      1.78 o
   6   6   6      270.73      275.70      5.60 o
   7   6   6      395.84      397.64      6.26 o
   8   6   6       38.04       45.11      2.83 o
   9   6   6      122.26      135.31      4.64 o
  10   6   6        0.25        3.24      2.14 o
  11   6   6       42.97       49.94      3.58 o
  12   6   6       62.27       62.64      4.31 o
  13   6   6      406.71      402.93      7.82 o
  14   6   6      280.57      289.14      7.77 o
  15   6   6        1.77        7.65      2.34 o
  16   6   6      384.38      367.26      7.88 o
  17   6   6      808.78      761.53     11.33 o
  18   6   6       16.20       11.91      2.86 o
  19   6   6      512.55      500.22     10.20 o
  20   6   6     1063.38     1026.74     14.41 o
  21   6   6      258.92      260.93      8.13 o
  22   6   6        7.69        8.93      3.23 o
  23   6   6      399.24      382.22     11.02 o
  24   6   6       53.77       57.48      6.42 o
  25   6   6       23.78       15.48      5.80 o
  26   6   6       18.90        6.59      5.47 o
  27   6   6       48.60       76.31     19.13 o
  28   6   6        0.29        4.73      4.67 o
  29   6   6       36.65       38.77      5.58 o
  30   6   6        3.79       14.41      5.95 o
  31   6   6        0.24        2.30      5.22 o
  32   6   6        5.40       14.28      6.11 o
   1   7   6      387.25      384.26      6.27 o
   2   7   6      622.46      608.07      8.08 o
   3   7   6      118.06      114.41      4.24 o
   4   7   6       95.47       96.37      4.16 o
   5   7   6       28.07       28.60      2.38 o
   6   7   6       11.83       10.38      1.96 o
   7   7   6        5.13        6.16      1.71 o
   8   7   6       40.51       46.35      2.97 o
   9   7   6        0.53        2.78      1.79 o
  10   7   6        0.33        0.65      1.88 o
  11   7   6       13.44       13.71      2.55 o
  12   7   6       48.43       44.34      3.61 o
  13   7   6        0.80        1.71      2.37 o
  14   7   6       12.41       11.33      2.91 o
  15   7   6       87.65       98.97      5.40 o
  16   7   6       63.97       71.21      4.84 o
  17   7   6       20.70       21.96      3.19 o
  18   7   6      320.79      318.96      8.34 o
  19   7   6      155.62      179.86      7.49 o
  20   7   6        1.51       15.38      7.30 o
  21   7   6      175.94      178.42      8.87 o
  22   7   6      231.02      245.10     15.03 o
  23   7   6       66.58       93.02      9.99 o
  24   7   6       28.74       20.49      6.00 o
  25   7   6        2.24       -0.90      5.13 o
  26   7   6        2.06       11.20      7.80 o
  27   7   6        6.75        8.27      4.22 o
  28   7   6       12.62       16.73      4.23 o
  29   7   6        0.43       15.25      8.90 o
  30   7   6        0.42       21.82     10.35 o
  31   7   6        5.12       26.24     10.09 o
   0   8   6     1018.66      993.17     15.88 o
   1   8   6     1274.33     1244.89     12.65 o
   2   8   6        0.34        1.01      2.38 o
   3   8   6     1821.88     1800.16     15.97 o
   4   8   6      180.36      184.28      5.13 o
   5   8   6        0.94        2.76      1.97 o
   6   8   6      100.50      107.92      4.42 o
   7   8   6      723.16      713.50      9.04 o
   8   8   6        0.02        1.57      1.95 o
   9   8   6      379.54      356.07      6.61 o
  10   8   6      252.44      244.53      5.92 o
  11   8   6      221.96      218.54      5.74 o
  12   8   6        5.80        5.58      2.82 o
  13   8   6      728.05      731.88     10.70 o
  14   8   6      105.07       94.95      5.29 o
  15   8   6       11.55       11.17      2.84 o
  16   8   6      216.87      216.40      7.10 o
  17   8   6     1153.55     1140.95     16.30 o
  18   8   6        0.02        8.32      3.87 o
  19   8   6      751.88      729.18     14.73 o
  20   8   6      428.80      407.99     11.91 o
  21   8   6      447.71      421.09     12.08 o
  22   8   6        0.13        4.75      4.45 o
  23   8   6      610.67      618.76     14.57 o
  24   8   6       22.62       20.32      4.40 o
  25   8   6       11.93       14.22      4.98 o
  26   8   6       19.17       33.72      5.02 o
  27   8   6      118.19      125.98      7.97 o
  28   8   6        1.71        3.68      3.62 o
  29   8   6      120.97      159.81     22.55 o
  30   8   6       69.29       53.71     10.36 o
   1   9   6        3.30        4.61      2.30 o
   2   9   6      591.35      572.63      9.45 o
   3   9   6       20.65       20.98      2.91 o
   4   9   6       96.43      100.38      4.75 o
   5   9   6       22.79       27.52      2.93 o
   6   9   6       81.70       80.49      4.31 o
   7   9   6       59.08       65.30      4.08 o
   8   9   6      441.45      429.85      7.93 o
   9   9   6      149.60      162.84      5.24 o
  10   9   6        2.72        5.14      2.50 o
  11   9   6      216.31      212.73      6.59 o
  12   9   6      359.77      331.15      8.26 o
  13   9   6       76.77       73.18      5.05 o
  14   9   6      109.15      108.52      5.96 o
  15   9   6        1.78        1.83      3.09 o
  16   9   6       39.74       37.14      4.69 o
  17   9   6       39.58       42.98      4.93 o
  18   9   6      353.40      339.98      9.81 o
  19   9   6       22.57       23.57      4.36 o
  20   9   6        2.87       16.34      8.50 o
  21   9   6        0.31        5.11      3.69 o
  22   9   6      193.06      218.92     11.40 o
  23   9   6        1.56       16.27      6.22 o
  24   9   6       43.67       50.43      9.50 o
  25   9   6       29.91       28.88      4.98 o
  26   9   6        8.74        8.70      4.01 o
  27   9   6       13.79       19.85      6.66 o
  28   9   6      109.32      104.56      9.52 o
   0  10   6      169.37      165.01     10.42 o
   1  10   6      103.03      103.45      6.02 o
   2  10   6       10.99       11.14      3.37 o
   3  10   6      282.75      278.23      7.64 o
   4  10   6       10.24        7.66      2.96 o
   5  10   6        0.97        0.55      2.57 o
   6  10   6        0.23        0.27      2.72 o
   7  10   6       81.79       80.97      5.14 o
   8  10   6        1.92        2.17      2.53 o
   9  10   6       14.35       12.43      3.06 o
  10  10   6       69.44       65.73      4.64 o
  11  10   6        3.90        0.14      2.91 o
  12  10   6        2.69        9.31      3.49 o
  13  10   6       97.44      101.78      6.97 o
  14  10   6        0.61        2.08      3.16 o
  15  10   6        4.84       -0.25      3.03 o
  16  10   6        3.26       -0.47      3.81 o
  17  10   6      191.03      185.16      8.28 o
  18  10   6        3.77        4.46      3.47 o
  19  10   6       53.90       45.52      5.30 o
  20  10   6       46.73       45.42      6.47 o
  21  10   6       36.79       55.10     12.60 o
  22  10   6        2.45       23.15      9.98 o
  23  10   6      105.13      123.61      8.44 o
  24  10   6        3.49        9.60      4.12 o
  25  10   6        0.02        9.38      7.52 o
  26  10   6        2.78        9.42      9.04 o
   1  11   6      450.34      456.79     16.53 o
   2  11   6     1578.16     1576.10     20.85 o
   3  11   6       98.03       97.07      8.86 o
   4  11   6      415.27      410.85     10.83 o
   5  11   6      350.46      343.87     10.01 o
   6  11   6      220.96      221.21      7.49 o
   7  11   6       23.29       27.87      3.84 o
   8  11   6      477.22      457.73     10.08 o
   9  11   6      106.78      106.16      6.75 o
  10  11   6        4.85        5.95      3.22 o
  11  11   6      132.79      135.97      7.38 o
  12  11   6      404.42      396.57     10.58 o
  13  11   6        7.92        5.83      3.61 o
  14  11   6      258.42      265.04      9.56 o
  15  11   6      235.85      236.40      8.96 o
  16  11   6      224.00      254.40     10.34 o
  17  11   6       54.01       57.45      6.46 o
  18  11   6      928.00      935.09     17.94 o
  19  11   6      238.84      251.12     10.51 o
  20  11   6        1.23        2.11      4.80 o
  21  11   6      162.86      192.76     10.53 o
  22  11   6      553.62      549.29     16.63 o
  23  11   6       28.00       32.48      5.78 o
   0  12   6      233.74      243.25     14.21 o
   1  12   6      108.48      115.94      8.50 o
   2  12   6        9.03        5.32      3.53 o
   3  12   6      129.11      138.90      7.09 o
   4  12   6        0.50        1.00      3.40 o
   5  12   6        0.65       -0.94      3.51 o
   6  12   6        0.10        4.70      3.74 o
   7  12   6      132.00      137.55      9.49 o
   8  12   6        2.74        7.51      5.21 o
   9  12   6       84.02       73.35      6.06 o
  10  12   6       12.32       12.58      4.57 o
  11  12   6       65.62       64.96      7.11 o
  12  12   6        0.66        7.58      7.16 o
  13  12   6      122.27      118.48      9.18 o
  14  12   6        2.64       10.60      4.85 o
  15  12   6        0.79       -0.43      4.21 o
  16  12   6        7.87       10.43      5.15 o
  17  12   6       77.48       78.68      8.26 o
  18  12   6        4.50       -0.86      4.52 o
  19  12   6       84.68       82.59      8.12 o
  20  12   6       96.72      100.00     10.16 o
   1  13   6      116.95      124.27      8.19 o
   2  13   6      301.25      296.87     10.32 o
   3  13   6        8.75       14.72      6.13 o
   4  13   6      103.83       98.65      8.26 o
   5  13   6       39.76       41.60      6.94 o
   6  13   6       32.32       28.69      5.81 o
   7  13   6       22.16       15.73      6.44 o
   8  13   6        0.65        2.25      4.90 o
   9  13   6       35.17       30.39      5.84 o
  10  13   6        2.55        1.30      6.12 o
  11  13   6       24.71       19.90      5.59 o
  12  13   6        0.71        1.15      5.24 o
  13  13   6       42.57       39.74      6.20 o
  14  13   6       51.54       48.14      8.65 o
  15  13   6       91.10       99.48     10.14 o
  16  13   6       60.00       58.45     21.39 o
   0  14   6       33.49       14.91     10.72 o
   1  14   6      141.36      131.70      9.04 o
   2  14   6       17.23       26.08      7.06 o
   3  14   6      369.76      375.54     12.92 o
   4  14   6       49.10       42.87      6.19 o
   5  14   6        0.21       -3.88      3.88 o
   6  14   6       43.74       43.56      6.60 o
   7  14   6      227.38      231.55     11.51 o
   8  14   6       15.29       18.56      5.75 o
   9  14   6       58.47       40.45      9.76 o
   1   1   7      632.06      621.49      9.31 o
   2   1   7       93.60       81.92      3.20 o
   3   1   7      140.04      146.54      4.06 o
   4   1   7       24.93       31.61      2.43 o
   5   1   7     2721.04     2695.09     19.24 o
   6   1   7       32.83       46.57      3.47 o
   7   1   7      437.69      441.21      7.06 o
   8   1   7     1600.69     1616.25     14.71 o
   9   1   7     3141.54     3102.17     22.49 o
  10   1   7        8.66       14.04      2.22 o
  11   1   7     3000.51     2981.48     24.36 o
  12   1   7      785.63      779.62     11.71 o
  13   1   7      200.98      211.27      6.39 o
  14   1   7       38.30       55.72      4.27 o
  15   1   7     1409.34     1428.00     17.51 o
  16   1   7       21.05       23.42      3.92 o
  17   1   7      184.27      197.08      8.08 o
  18   1   7        1.66        2.61      3.02 o
  19   1   7      150.64      157.64      7.96 o
  20   1   7       15.68        8.91      3.50 o
  21   1   7      344.95      343.06     10.64 o
  22   1   7      133.91      123.18      7.85 o
  23   1   7       15.96        9.39      3.79 o
  24   1   7        6.32        9.93      4.89 o
  25   1   7      859.61      862.95     24.79 o
  26   1   7        4.12        5.67      5.11 o
  27   1   7      164.31      152.18     10.41 o
  28   1   7      464.51      495.13     26.57 o
  29   1   7      635.50      594.19     16.93 o
  30   1   7       12.26       15.60      5.98 o
  31   1   7      525.41      512.33     18.56 o
  32   1   7       59.77       99.81     27.37 o
  33   1   7        9.82        4.20      6.60 o
   0   2   7      973.09     1125.09     18.14 o
   1   2   7      253.06      234.18      6.03 o
   2   2   7      132.61      124.72      4.89 o
   3   2   7      305.83      285.72      6.47 o
   4   2   7      727.11      736.91     11.13 o
   5   2   7       21.83       19.33      2.01 o
   6   2   7     1053.43     1072.59     11.24 o
   7   2   7       70.95       75.31      3.57 o
   8   2   7       78.59       83.29      3.86 o
   9   2   7      153.54      159.65      5.13 o
  10   2   7     1913.11     1854.07     17.93 o
  11   2   7      152.02      151.20      5.39 o
  12   2   7      120.70      134.24      5.85 o
  13   2   7       51.54       49.36      3.85 o
  14   2   7      535.19      546.39     10.44 o
  15   2   7       11.45       15.12      2.67 o
  16   2   7      500.89      478.00     10.15 o
  17   2   7      202.54      209.02      7.57 o
  18   2   7       12.14       14.19      3.30 o
  19   2   7      180.23      194.03      8.53 o
  20   2   7      373.88      348.12     10.81 o
  21   2   7      143.86      145.26      8.36 o
  22   2   7      128.23      132.10      7.37 o
  23   2   7       57.28       91.49     16.31 o
  24   2   7      262.86      232.35     10.61 o
  25   2   7        0.07       -0.28      4.43 o
  26   2   7      387.59      373.12     13.68 o
  27   2   7        1.57        2.95      4.72 o
  28   2   7        8.38        7.90      5.12 o
  29   2   7       23.11       51.19     12.42 o
  30   2   7      434.87      429.04     11.38 o
  31   2   7       30.74       33.28      7.91 o
  32   2   7       30.76       14.13      5.90 o
  33   2   7        0.01        8.45     11.02 o
   1   3   7       30.07       32.31      2.93 o
   2   3   7       82.86      100.68      4.82 o
   3   3   7        7.50        4.96      2.01 o
   4   3   7       20.05       21.12      2.57 o
   5   3   7        0.15        2.21      2.10 o
   6   3   7        5.33        7.10      1.70 o
   7   3   7        2.45        2.55      1.62 o
   8   3   7      125.63      130.67      4.72 o
   9   3   7        9.66        8.05      2.70 o
  10   3   7        0.26        4.02      2.19 o
  11   3   7       13.29       18.32      2.60 o
  12   3   7      108.84      116.05      5.32 o
  13   3   7        0.22        4.03      2.04 o
  14   3   7        1.54        1.27      2.25 o
  15   3   7        0.19        3.18      2.42 o
  16   3   7        9.61        8.37      2.99 o
  17   3   7        0.05        2.82      2.50 o
  18   3   7       33.64       51.03      7.62 o
  19   3   7       23.46       23.95      4.08 o
  20   3   7        0.00        1.77      3.28 o
  21   3   7        2.60        5.84      3.13 o
  22   3   7       22.65       21.63      4.40 o
  23   3   7        7.66        7.55      4.38 o
  24   3   7       14.75       29.62     13.08 o
  25   3   7        3.28        6.81      4.45 o
  26   3   7        5.93        5.50      4.93 o
  27   3   7        3.05        3.77      4.05 o
  28   3   7       29.03       27.17      5.95 o
  29   3   7        4.59        6.77      4.55 o
  30   3   7        1.08        9.07      4.67 o
  31   3   7        5.15       40.87     16.04 o
  32   3   7       13.93       15.44     14.66 o
  33   3   7        0.83       -3.08      9.91 o
   0   4   7      993.39     1064.02     18.83 o
   1   4   7       67.19       65.59      4.28 o
   2   4   7      186.44      192.33      5.59 o
   3   4   7      763.22      765.37     11.56 o
   4   4   7     1135.40     1134.99     14.79 o
   5   4   7        4.91       13.32      3.07 o
   6   4   7     1750.59     1732.65     17.07 o
   7   4   7       65.48       81.50      4.67 o
   8   4   7      216.52      229.93      6.94 o
   9   4   7       70.27       92.19      6.35 o
  10   4   7     3164.62     3037.80     25.84 o
  11   4   7       74.26       82.89      5.72 o
  12   4   7      249.60      253.80      7.83 o
  13   4   7       65.05       74.46      5.01 o
  14   4   7      892.55      893.67     14.05 o
  15   4   7        1.46        7.04      2.67 o
  16   4   7      708.82      693.45     12.76 o
  17   4   7      365.17      378.61      9.71 o
  18   4   7       13.38       16.35      3.43 o
  19   4   7       54.00       55.58      5.62 o
  20   4   7      368.42      366.92     11.70 o
  21   4   7       23.79       31.23      9.88 o
  22   4   7      162.35      142.83      8.99 o
  23   4   7      199.35      216.70      9.83 o
  24   4   7      337.03      342.59     10.15 o
  25   4   7        0.00       12.95      4.11 o
  26   4   7      561.78      551.33     21.12 o
  27   4   7       26.16       40.25      6.78 o
  28   4   7       29.72       12.46      6.30 o
  29   4   7        3.66       -3.12      5.61 o
  30   4   7      618.58      648.75     35.59 o
  31   4   7        5.48       35.30     16.91 o
  32   4   7       51.71      105.24     44.68 o
   1   5   7      174.36      191.90      5.57 o
   2   5   7        2.09        8.53      2.14 o
   3   5   7       40.98       49.49      3.63 o
   4   5   7        0.36        1.15      1.79 o
   5   5   7      684.73      674.58      8.78 o
   6   5   7        5.78       17.33      5.60 o
   7   5   7      109.35      108.72      5.69 o
   8   5   7      698.72      687.94     11.79 o
   9   5   7      785.49      733.13     12.04 o
  10   5   7        5.75        8.18      2.61 o
  11   5   7      787.71      751.93     12.60 o
  12   5   7      304.70      288.33      8.14 o
  13   5   7       39.67       44.27      4.49 o
  14   5   7       15.22       16.18      3.44 o
  15   5   7      389.78      375.15      9.99 o
  16   5   7        0.69        1.66      2.92 o
  17   5   7       62.00       58.76      5.35 o
  18   5   7       24.63       17.27      3.52 o
  19   5   7       50.16       66.31      8.70 o
  20   5   7       12.40       11.96      3.45 o
  21   5   7      111.10      113.89      7.02 o
  22   5   7       19.39       17.98      4.49 o
  23   5   7        5.84        9.79      6.90 o
  24   5   7        0.67        5.04      3.75 o
  25   5   7      243.08      236.40     10.03 o
  26   5   7        0.12       -1.33      4.37 o
  27   5   7       53.22       47.23      6.86 o
  28   5   7      244.56      263.60     30.72 o
  29   5   7      167.41      188.91     26.22 o
  30   5   7        9.24       26.69     16.40 o
  31   5   7      155.39      141.48     14.20 o
   0   6   7        1.74        4.40      2.51 o
   1   6   7       74.87       79.28      3.60 o
   2   6   7        2.89        4.44      1.84 o
   3   6   7        5.84        5.76      2.31 o
   4   6   7       70.61       67.36      4.18 o
   5   6   7       16.59       21.40      2.49 o
   6   6   7      246.43      239.98      6.18 o
   7   6   7      121.07      104.94      4.94 o
   8   6   7       59.82       59.62      4.51 o
   9   6   7        2.83        4.02      2.36 o
  10   6   7      623.83      629.63     11.60 o
  11   6   7        2.44        2.77      2.56 o
  12   6   7       69.60       72.25      5.13 o
  13   6   7       88.91       81.84      5.65 o
  14   6   7      105.12      105.08      6.33 o
  15   6   7        7.86        3.60      2.82 o
  16   6   7       41.66       42.12      4.17 o
  17   6   7        0.12        4.19      2.65 o
  18   6   7        8.07        5.45      3.07 o
  19   6   7       33.69       33.65      4.36 o
  20   6   7        2.21        6.55      3.43 o
  21   6   7       56.81       65.16      7.05 o
  22   6   7       12.88       15.25      4.97 o
  23   6   7       11.60       17.64      4.67 o
  24   6   7       11.04       16.00      4.61 o
  25   6   7        2.04        2.67      5.60 o
  26   6   7       82.57      107.75     21.92 o
  27   6   7       27.63       35.78     10.79 o
  28   6   7       11.80       19.90      6.67 o
  29   6   7        1.61        7.08      5.95 o
  30   6   7      107.29      120.52     36.89 o
   1   7   7       97.17       98.07      4.70 o
   2   7   7       64.99       61.07      3.87 o
   3   7   7       14.04       15.61      2.60 o
   4   7   7       64.49       62.93      3.78 o
   5   7   7      737.37      736.23     10.27 o
   6   7   7       66.00       63.46      4.26 o
   7   7   7      153.24      145.35      5.04 o
   8   7   7      104.07      106.13      4.90 o
   9   7   7      899.14      873.60     12.02 o
  10   7   7        1.12        1.80      2.42 o
  11   7   7      901.91      877.55     12.37 o
  12   7   7       17.86       22.02      3.31 o
  13   7   7       38.65       37.93      3.88 o
  14   7   7       44.65       46.00      4.22 o
  15   7   7      366.80      351.74      8.62 o
  16   7   7       43.96       46.92      4.67 o
  17   7   7       41.42       42.71      4.79 o
  18   7   7       86.30       92.56      6.50 o
  19   7   7        7.50        8.93      3.67 o
  20   7   7        6.64        7.85      3.84 o
  21   7   7       81.66      114.56     22.17 o
  22   7   7        0.29        2.98     10.69 o
  23   7   7        0.30       10.00     11.09 o
  24   7   7       30.71       81.45     25.42 o
  25   7   7      282.72      303.11     20.02 o
  26   7   7       24.47       71.81     36.56 o
  27   7   7       74.54       99.68     24.20 o
  28   7   7       41.16       68.91     13.43 o
  29   7   7      190.08      195.92     15.48 o
   0   8   7      421.28      396.63     11.08 o
   1   8   7       34.42       30.10      3.30 o
   2   8   7       58.73       59.78      3.76 o
   3   8   7      377.42      364.71      7.00 o
   4   8   7      190.48      178.20      5.18 o
   5   8   7       30.61       27.55      2.88 o
   6   8   7      134.30      133.71      4.83 o
   7   8   7        2.37        2.02      2.17 o
   8   8   7        3.73        1.43      2.24 o
   9   8   7        0.05        2.35      2.21 o
  10   8   7      110.22      105.37      5.04 o
  11   8   7        0.16        0.63      2.38 o
  12   8   7        8.17        7.22      2.63 o
  13   8   7        1.97        3.49      2.56 o
  14   8   7       72.76       80.53      5.34 o
  15   8   7       14.10       12.33      3.53 o
  16   8   7      124.92      114.03      6.14 o
  17   8   7      220.70      216.23      7.65 o
  18   8   7       22.84       25.42      4.20 o
  19   8   7       25.09       25.08      4.79 o
  20   8   7      162.58      146.67      8.50 o
  21   8   7       12.81        6.65      4.29 o
  22   8   7       30.74       25.41      5.97 o
  23   8   7       73.42       51.43      8.20 o
  24   8   7       57.16       47.32      8.41 o
  25   8   7        2.84       -3.87      5.92 o
  26   8   7       34.42       37.69      6.43 o
  27   8   7        0.75        6.48      6.10 o
   1   9   7       90.91       98.08      5.25 o
   2   9   7       76.33       79.03      4.89 o
   3   9   7        6.88        5.11      2.50 o
   4   9   7       70.70       73.30      4.40 o
   5   9   7      432.37      417.03      7.78 o
   6   9   7       26.72       18.44      2.91 o
   7   9   7       91.75       88.66      4.67 o
   8   9   7        4.16        3.18      2.54 o
   9   9   7      450.57      457.18      8.90 o
  10   9   7        0.73       -1.22      2.65 o
  11   9   7      408.28      413.80      8.80 o
  12   9   7        4.85        8.58      3.01 o
  13   9   7       34.47       32.37      4.07 o
  14   9   7        6.48        3.25      3.21 o
  15   9   7      199.89      181.47      7.36 o
  16   9   7       21.28       19.67      4.04 o
  17   9   7       12.93       10.32      3.84 o
  18   9   7       36.71       36.28      4.92 o
  19   9   7       10.31       12.78      4.46 o
  20   9   7        0.34        1.33      4.19 o
  21   9   7       50.18       46.78      5.76 o
  22   9   7       20.77       24.49      5.10 o
  23   9   7        0.14       -4.63      5.21 o
  24   9   7       32.69       39.83      6.03 o
  25   9   7      139.90      164.80     14.45 o
   0  10   7       70.89       70.47      7.77 o
   1  10   7       22.30       20.14      3.89 o
   2  10   7       26.55       17.44      3.63 o
   3  10   7       53.26       47.44      4.29 o
   4  10   7      127.51      130.12      6.22 o
   5  10   7        0.69       -1.37      2.67 o
   6  10   7      243.03      242.08      7.28 o
   7  10   7        0.37        5.41      2.93 o
   8  10   7       23.27       21.69      3.78 o
   9  10   7        7.52        9.31      3.34 o
  10  10   7      429.24      412.10      9.70 o
  11  10   7        5.56        8.53      3.62 o
  12  10   7       51.07       38.61      4.89 o
  13  10   7        4.51       -2.61      3.36 o
  14  10   7       94.13       89.46      6.84 o
  15  10   7        0.82       -1.74      3.62 o
  16  10   7       98.91      112.69      7.76 o
  17  10   7       24.76       16.96      4.44 o
  18  10   7        0.19       -2.24      3.52 o
  19  10   7        3.11        3.70      3.59 o
  20  10   7       25.58       24.59      4.88 o
  21  10   7       18.54       19.83      4.60 o
  22  10   7       42.46       35.64      5.22 o
  23  10   7       15.43       28.84      9.54 o
   1  11   7        0.89        0.15      3.25 o
   2  11   7      113.58      109.01      6.44 o
   3  11   7        0.04        0.67      3.23 o
   4  11   7        2.70        5.39      3.34 o
   5  11   7        5.21       -0.24      3.13 o
   6  11   7       21.55       16.98      3.70 o
   7  11   7        4.35        7.42      3.39 o
   8  11   7       15.69       13.82      3.79 o
   9  11   7       14.04       15.03      3.81 o
  10  11   7        1.10       -2.09      3.69 o
  11  11   7        9.41        5.56      4.52 o
  12  11   7        0.17       -0.56      4.11 o
  13  11   7        4.35        7.73      4.09 o
  14  11   7       22.79       23.86      5.31 o
  15  11   7        2.96        5.52      4.45 o
  16  11   7        7.62        7.20      4.40 o
  17  11   7        0.27        6.95      3.84 o
  18  11   7      112.48      127.58      7.65 o
  19  11   7        0.03        8.42      4.60 o
  20  11   7        2.78        4.89      6.32 o
   0  12   7       14.97       22.04      6.14 o
   1  12   7        0.01        1.26      3.68 o
   2  12   7        4.65        6.41      4.04 o
   3  12   7        8.92       11.18      4.31 o
   4  12   7       78.85       95.58      7.40 o
   5  12   7       13.24       17.18      4.21 o
   6  12   7      243.33      259.11      9.86 o
   7  12   7       44.69       50.18      5.71 o
   8  12   7       40.17       43.90      5.76 o
   9  12   7       47.96       61.06      6.57 o
  10  12   7      587.48      607.99     15.64 o
  11  12   7       59.55       69.39      7.82 o
  12  12   7       46.13       53.19      6.59 o
  13  12   7       17.17       31.78      5.45 o
  14  12   7      119.88      132.25      9.04 o
  15  12   7        6.93        5.43      5.19 o
  16  12   7       47.69       53.39      9.04 o
   1  13   7       72.60       78.60      6.88 o
   2  13   7        3.30        4.68      3.95 o
   3  13   7        5.96        3.62      3.95 o
   4  13   7        7.84       10.25      4.92 o
   5  13   7      155.63      158.88      9.91 o
   6  13   7       10.20        5.11      4.90 o
   7  13   7       30.23       35.28      6.20 o
   8  13   7       38.71       40.23      6.82 o
   9  13   7      100.36      107.48     10.52 o
  10  13   7        0.02       -0.05      5.04 o
   0   0   8       40.89       55.05      7.63 o
   1   0   8      952.26      925.02     17.36 o
   2   0   8        0.77        1.40      2.69 o
   3   0   8     1141.99     1181.88     20.21 o
   4   0   8        3.54        2.07      2.80 o
   5   0   8        7.28        4.99      2.55 o
   6   0   8       11.91       17.01      3.42 o
   7   0   8       72.70       73.10      5.90 o
   8   0   8       61.02       57.90      5.46 o
   9   0   8       38.70       33.89      4.71 o
  10   0   8      864.73      857.76     17.40 o
  11   0   8        0.17        1.80      2.81 o
  12   0   8       57.58       48.95      5.51 o
  13   0   8      146.64      150.91      9.47 o
  14   0   8        0.82        3.78      3.36 o
  15   0   8        5.55        7.29      3.93 o
  16   0   8        4.71        2.23      4.46 o
  17   0   8      756.77      715.75     21.04 o
  18   0   8        9.68       10.53      5.53 o
  19   0   8      632.66      612.20     20.24 o
  20   0   8        4.04        8.36      5.94 o
  21   0   8      321.01      307.35     17.30 o
  22   0   8        0.62        1.63      5.68 o
  23   0   8      341.90      325.13     17.97 o
  24   0   8        2.90        8.65      6.81 o
  25   0   8       36.03       31.84      8.77 o
  26   0   8       36.59       35.19      8.92 o
  27   0   8        3.18        1.21      8.12 o
  28   0   8        3.38       -8.16     12.98 o
  29   0   8       24.49       26.71     10.92 o
  30   0   8      111.80      107.46     16.34 o
  31   0   8        6.30        6.46      9.27 o
   1   1   8       95.28       84.76      4.04 o
   2   1   8      470.82      443.27      8.07 o
   3   1   8       46.24       45.33      3.24 o
   4   1   8       74.30       77.73      4.11 o
   5   1   8       18.56       20.40      2.59 o
   6   1   8       69.77       71.76      4.09 o
   7   1   8       22.16       24.85      2.79 o
   8   1   8      220.87      236.26      6.32 o
   9   1   8        3.36        4.56      2.09 o
  10   1   8        1.62        0.79      2.00 o
  11   1   8       18.59       22.39      3.09 o
  12   1   8      174.66      178.12      6.63 o
  13   1   8        5.36        2.85      2.28 o
  14   1   8       85.15       87.95      6.04 o
  15   1   8        0.34        0.21      2.43 o
  16   1   8       34.93       34.97      4.44 o
  17   1   8       13.28       13.05      3.90 o
  18   1   8      261.11      263.59     10.28 o
  19   1   8       34.64       33.94      5.00 o
  20   1   8        0.77       -1.53      3.19 o
  21   1   8       57.00       56.48      7.09 o
  22   1   8      121.59      125.84      9.56 o
  23   1   8       28.53       22.78      5.62 o
  24   1   8       21.95       16.26      5.70 o
  25   1   8       18.21       24.29      6.33 o
  26   1   8        2.98        2.59      5.01 o
  27   1   8       13.98       12.18      5.92 o
  28   1   8       33.43       26.21      6.68 o
  29   1   8        1.42       -2.28      5.22 o
  30   1   8        3.39        0.85      6.17 o
  31   1   8        3.60       -1.90      6.28 o
   0   2   8      146.12      146.47     10.18 o
   1   2   8      645.16      632.07     13.53 o
   2   2   8        4.58        2.42      2.56 o
   3   2   8     1211.59     1239.57     18.11 o
   4   2   8        5.19        4.83      1.90 o
   5   2   8        0.44        0.70      1.75 o
   6   2   8        1.47        0.74      1.76 o
   7   2   8      330.89      330.82      8.22 o
   8   2   8        5.01        4.24      2.05 o
   9   2   8       87.48       78.56      4.68 o
  10   2   8        5.27        7.60      2.34 o
  11   2   8       32.43       34.07      3.60 o
  12   2   8        4.82        4.44      2.63 o
  13   2   8      361.78      365.73      9.47 o
  14   2   8        9.31        3.53      2.71 o
  15   2   8        3.19        1.96      2.68 o
  16   2   8       15.04       11.69      3.28 o
  17   2   8      713.01      710.44     13.84 o
  18   2   8        0.09        4.30      3.11 o
  19   2   8      357.82      362.52     11.46 o
  20   2   8       42.78       46.46      6.84 o
  21   2   8      211.18      210.48     11.21 o
  22   2   8        2.11       20.56     13.60 o
  23   2   8      348.49      360.78     16.25 o
  24   2   8        0.33        4.42      5.13 o
  25   2   8        7.58        9.18      5.80 o
  26   2   8        1.74        4.46      5.41 o
  27   2   8       39.89       34.23      7.07 o
  28   2   8        0.17       -3.35      5.25 o
  29   2   8       24.40       18.70      6.62 o
  30   2   8        0.04        4.59      5.68 o
  31   2   8        0.09        2.61      5.99 o
   1   3   8      196.16      178.87      6.92 o
   2   3   8     1665.99     1633.19     20.72 o
   3   3   8       33.24       34.89      4.13 o
   4   3   8      322.43      315.27      9.86 o
   5   3   8       12.55       16.61      2.85 o
   6   3   8      237.30      230.98      6.05 o
   7   3   8       14.60       17.58      2.66 o
   8   3   8      534.01      560.48     10.09 o
   9   3   8       36.00       38.92      3.91 o
  10   3   8       12.63        7.45      2.63 o
  11   3   8       96.48       90.03      5.58 o
  12   3   8      426.03      413.82      9.75 o
  13   3   8        0.05        2.54      2.43 o
  14   3   8      352.28      361.23      9.45 o
  15   3   8        4.08        9.11      2.99 o
  16   3   8      157.68      158.85      7.42 o
  17   3   8        5.07       10.32      3.31 o
  18   3   8     1002.84      970.34     16.15 o
  19   3   8       47.61       52.75      5.15 o
  20   3   8        6.18        7.76      4.05 o
  21   3   8      127.04      120.04     10.14 o
  22   3   8      477.30      512.25     16.00 o
  23   3   8       26.82       24.57      6.39 o
  24   3   8      124.93      122.36      9.79 o
  25   3   8       29.17       28.64      5.82 o
  26   3   8       11.70        8.74      5.71 o
  27   3   8       15.96       14.86      6.08 o
  28   3   8       93.61       80.38      9.26 o
  29   3   8        0.10       -3.04      5.35 o
  30   3   8       23.62       18.20      6.33 o
   0   4   8        1.51        4.68      2.86 o
   1   4   8        1.22       -0.43      1.85 o
   2   4   8        6.00       13.87      4.90 o
   3   4   8       31.33       30.38      3.73 o
   4   4   8       14.66       16.03      3.48 o
   5   4   8        3.74        9.53      3.02 o
   6   4   8       17.49       18.66      3.08 o
   7   4   8       67.90       70.06      4.69 o
   8   4   8       10.03       12.20      2.96 o
   9   4   8        6.59        4.18      2.55 o
  10   4   8      593.16      577.19     11.75 o
  11   4   8       12.02        4.82      2.73 o
  12   4   8       12.84       12.62      2.96 o
  13   4   8       53.40       51.65      4.77 o
  14   4   8        5.37        4.33      2.75 o
  15   4   8        0.81       -0.96      2.53 o
  16   4   8        4.40        5.00      3.00 o
  17   4   8       15.72       14.32      3.58 o
  18   4   8        6.96        4.52      3.31 o
  19   4   8        2.62       -0.30      3.13 o
  20   4   8        4.99        6.34      4.15 o
  21   4   8        0.21       -2.48      4.36 o
  22   4   8        4.94       -0.21      4.74 o
  23   4   8       12.28       12.93      5.78 o
  24   4   8        5.06        2.83      5.06 o
  25   4   8        4.05       -0.80      5.12 o
  26   4   8       18.16       15.45      5.89 o
  27   4   8       15.16       21.22      7.71 o
  28   4   8        0.07        7.96      5.32 o
  29   4   8        1.03        6.55      5.79 o
   1   5   8       14.18       18.69      3.34 o
   2   5   8     1175.09     1203.78     15.28 o
   3   5   8       56.95       68.51      5.46 o
   4   5   8      366.26      374.39     10.28 o
   5   5   8        3.27        4.24      3.06 o
   6   5   8      188.98      205.07      7.17 o
   7   5   8       18.01       20.64      3.33 o
   8   5   8      159.34      170.23      7.12 o
   9   5   8       73.43       70.96      5.33 o
  10   5   8        9.75        6.78      3.02 o
  11   5   8       74.64       64.40      5.30 o
  12   5   8      138.89      152.83      7.58 o
  13   5   8       26.18       22.01      3.74 o
  14   5   8      268.96      276.30      8.61 o
  15   5   8        0.08        6.30      3.03 o
  16   5   8      211.80      215.81      8.59 o
  17   5   8       33.57       31.49      4.92 o
  18   5   8      746.30      731.49     15.00 o
  19   5   8       28.40       25.49      4.91 o
  20   5   8        2.38        9.58      4.08 o
  21   5   8        1.19        2.81      4.11 o
  22   5   8      417.38      408.60     14.24 o
  23   5   8       24.28       16.95      5.46 o
  24   5   8      151.34      149.52      9.99 o
  25   5   8        1.43       36.13     15.31 o
  26   5   8       20.86       24.15      5.88 o
  27   5   8        4.97       10.79      5.24 o
  28   5   8       38.38       54.68      9.71 o
   0   6   8      407.98      453.24     16.30 o
   1   6   8      748.07      726.05     11.24 o
   2   6   8        6.38        8.07      2.47 o
   3   6   8     1465.01     1452.36     16.04 o
   4   6   8        2.61        2.00      2.14 o
   5   6   8        2.63       -0.05      2.45 o
   6   6   8        0.20        3.54      2.59 o
   7   6   8      509.44      519.70     11.21 o
   8   6   8        1.76        5.19      2.85 o
   9   6   8      118.29      125.26      6.79 o
  10   6   8       80.78       68.65      5.59 o
  11   6   8       49.75       55.26      5.16 o
  12   6   8        2.58        3.61      3.05 o
  13   6   8      518.98      497.37     11.96 o
  14   6   8        8.18        8.98      3.63 o
  15   6   8        1.82        4.26      3.55 o
  16   6   8       20.24       17.14      4.04 o
  17   6   8      841.17      839.36     16.09 o
  18   6   8        0.10        3.82      3.61 o
  19   6   8      429.36      423.21     12.58 o
  20   6   8      138.37      134.47      8.91 o
  21   6   8      231.44      223.44     10.15 o
  22   6   8        3.04       14.33      5.90 o
  23   6   8      421.30      421.14     13.19 o
  24   6   8        0.04       28.60     12.89 o
  25   6   8       12.58       18.85      7.71 o
  26   6   8        5.89       10.24      5.31 o
  27   6   8       69.03      110.18     34.23 o
   1   7   8      161.34      146.86      5.84 o
   2   7   8      371.09      361.93      7.97 o
   3   7   8       63.45       59.84      4.26 o
   4   7   8      113.20      110.06      5.03 o
   5   7   8        8.57        4.26      2.38 o
   6   7   8       38.45       37.99      3.54 o
   7   7   8        2.56        2.60      2.53 o
   8   7   8       20.52       15.76      2.84 o
   9   7   8        0.48        2.07      2.69 o
  10   7   8        0.17        0.44      2.61 o
  11   7   8        0.97        3.68      2.88 o
  12   7   8       21.89       17.74      3.78 o
  13   7   8        0.09        2.02      3.18 o
  14   7   8       30.45       20.58      4.45 o
  15   7   8       41.16       43.27      5.54 o
  16   7   8       78.85       74.49      6.80 o
  17   7   8       17.74       14.48      3.84 o
  18   7   8      194.77      198.21      9.10 o
  19   7   8       66.83       69.68      6.40 o
  20   7   8        0.79       -0.19      3.57 o
  21   7   8       77.98       75.86      7.58 o
  22   7   8      142.61      160.31      9.55 o
  23   7   8       35.02       33.77      7.69 o
  24   7   8       30.94       31.89      6.96 o
  25   7   8        0.55       -5.32      5.32 o
  26   7   8        7.13       13.39      8.23 o
   0   8   8      201.06      183.81     11.12 o
   1   8   8      597.97      585.55     11.66 o
   2   8   8        8.80        7.33      3.42 o
   3   8   8     1356.62     1343.10     15.62 o
   4   8   8       27.37       29.46      3.71 o
   5   8   8        0.20       -0.95      2.41 o
   6   8   8       17.06       16.14      3.11 o
   7   8   8      522.17      513.69     11.48 o
   8   8   8        0.11        2.19      3.01 o
   9   8   8      116.56      134.80      8.16 o
  10   8   8      150.66      144.68      6.89 o
  11   8   8       45.50       46.24      4.37 o
  12   8   8        0.04        2.92      2.75 o
  13   8   8      591.86      568.84     10.96 o
  14   8   8       30.66       30.31      3.86 o
  15   8   8       14.12       18.89      3.62 o
  16   8   8       35.26       39.72      4.82 o
  17   8   8      853.67      831.51     15.58 o
  18   8   8        1.65        6.06      3.93 o
  19   8   8      378.67      349.51     10.81 o
  20   8   8       90.06       87.47      7.81 o
  21   8   8      189.38      197.98     12.80 o
  22   8   8        7.86       17.40      5.80 o
  23   8   8      458.24      448.97     14.65 o
  24   8   8        5.29       12.52      7.12 o
   1   9   8        1.31        1.54      2.81 o
   2   9   8      244.25      251.60      7.19 o
   3   9   8        8.57        9.38      2.89 o
   4   9   8      113.65      112.10      5.76 o
   5   9   8        1.32        5.08      2.78 o
   6   9   8      111.60      117.68      5.91 o
   7   9   8       32.24       39.43      3.98 o
   8   9   8      171.83      176.84      7.30 o
   9   9   8       82.78       77.77      5.67 o
  10   9   8        1.99        2.09      3.08 o
  11   9   8       98.35      102.96      6.40 o
  12   9   8      143.67      136.98      7.14 o
  13   9   8       46.85       39.34      4.79 o
  14   9   8      124.35      125.78      7.55 o
  15   9   8        9.22        9.40      4.26 o
  16   9   8       62.18       54.46      6.35 o
  17   9   8       11.17       16.93      4.54 o
  18   9   8      150.35      162.10      9.84 o
  19   9   8        3.54        5.60      5.11 o
  20   9   8        1.72        9.83      5.25 o
  21   9   8        3.75       -3.77      4.90 o
  22   9   8       82.32       90.78     13.80 o
   0  10   8      113.39      130.92     14.12 o
   1  10   8       63.72       61.86      4.89 o
   2  10   8        3.85        4.13      3.12 o
   3  10   8       84.55       90.59      5.68 o
   4  10   8        6.43        6.16      3.31 o
   5  10   8        2.95        3.91      3.21 o
   6  10   8        5.62        0.75      3.26 o
   7  10   8       15.72        9.99      3.72 o
   8  10   8        7.94        7.70      4.46 o
   9  10   8        8.97        9.65      4.37 o
  10  10   8       90.46       89.96      7.81 o
  11  10   8        3.25        5.37      4.16 o
  12  10   8        4.42        0.86      4.09 o
  13  10   8       25.85       17.85      5.14 o
  14  10   8        5.14        3.55      4.43 o
  15  10   8        6.07       13.39      5.36 o
  16  10   8        0.94        6.02      5.17 o
  17  10   8       73.35       94.62      8.18 o
  18  10   8        1.43        2.78      4.66 o
  19  10   8       35.67       50.30      7.89 o
   1  11   8       56.47       53.83      6.18 o
   2  11   8     1251.25     1272.40     22.62 o
   3  11   8       24.55       25.82      5.80 o
   4  11   8      364.51      373.68     13.79 o
   5  11   8       44.15       44.16      6.98 o
   6  11   8      227.31      237.31     11.97 o
   7  11   8        2.54        4.16      5.00 o
   8  11   8      385.92      383.49     12.70 o
   9  11   8       24.19       23.73      5.46 o
  10  11   8        4.17        3.25      4.62 o
  11  11   8       26.72       32.94      6.09 o
  12  11   8      324.86      332.42     13.48 o
  13  11   8        1.65        8.53      4.96 o
  14  11   8      250.19      257.10     12.27 o
  15  11   8       30.77       47.34      8.12 o
   0  12   8      202.02      219.68     16.71 o
   1  12   8       17.48       19.67      5.95 o
   2  12   8        2.01       -0.49      3.96 o
   3  12   8       62.00       69.53      7.59 o
   4  12   8        3.66        8.48      5.25 o
   5  12   8        0.67       -2.28      4.66 o
   6  12   8        2.77       -0.15      4.62 o
   7  12   8       49.26       31.71      6.96 o
   8  12   8        0.54        4.45      4.32 o
   9  12   8        8.98        1.26      5.07 o
  10  12   8        0.01       -4.39      9.58 o
   1   1   9      298.15      290.23      7.30 o
   2   1   9        0.86        2.19      2.21 o
   3   1   9       22.18       23.17      3.16 o
   4   1   9        0.71        2.42      2.27 o
   5   1   9     1647.56     1651.49     22.56 o
   6   1   9        5.05        7.33      2.63 o
   7   1   9      174.02      179.79      6.70 o
   8   1   9      128.14      136.27      6.17 o
   9   1   9     1506.47     1469.44     18.86 o
  10   1   9        4.97        8.45      2.87 o
  11   1   9     1466.47     1477.21     19.62 o
  12   1   9       39.49       43.26      4.29 o
  13   1   9       70.12       74.96      5.37 o
  14   1   9        4.61       11.00      3.63 o
  15   1   9      902.26      895.12     16.61 o
  16   1   9        1.74        1.97      3.20 o
  17   1   9       45.40       51.63      6.64 o
  18   1   9       13.33       15.12      5.22 o
  19   1   9       55.58       54.79      6.95 o
  20   1   9        0.58       -0.60      3.87 o
  21   1   9      176.17      171.23     11.23 o
  22   1   9       17.53       14.05      5.98 o
  23   1   9        0.21        7.83      6.08 o
  24   1   9        1.15        4.93      5.58 o
  25   1   9      578.55      593.88     24.13 o
  26   1   9        0.51       11.46      6.17 o
  27   1   9       70.16       55.10     10.37 o
  28   1   9       59.27       44.20      7.36 o
   0   2   9      171.22      207.80      8.46 o
   1   2   9      176.47      152.98      5.41 o
   2   2   9      158.56      141.47      6.94 o
   3   2   9      261.12      235.09      6.48 o
   4   2   9      338.44      335.40      7.79 o
   5   2   9        9.17        7.95      2.56 o
   6   2   9      526.46      538.17     10.77 o
   7   2   9       22.31       18.27      3.13 o
   8   2   9       75.68       78.38      5.09 o
   9   2   9       17.20       24.06      3.49 o
  10   2   9      528.56      523.30     11.20 o
  11   2   9       34.87       36.97      4.23 o
  12   2   9      100.29      101.65      6.71 o
  13   2   9       12.30       10.33      3.42 o
  14   2   9      269.62      271.44      8.93 o
  15   2   9        0.50        0.53      2.85 o
  16   2   9      216.18      219.18      9.12 o
  17   2   9      183.58      162.07      8.91 o
  18   2   9       30.96       26.55      5.77 o
  19   2   9       88.65       81.25      8.53 o
  20   2   9       75.75       81.38      7.94 o
  21   2   9      111.34      114.88      9.01 o
  22   2   9      130.09      115.56      9.68 o
  23   2   9       48.86       38.64      7.32 o
  24   2   9      140.19      158.61     23.69 o
  25   2   9        2.11       -4.97      4.97 o
  26   2   9      202.96      192.46     12.38 o
  27   2   9        1.48       30.41     22.00 o
   1   3   9        0.98        1.43      3.04 o
   2   3   9        6.23        3.89      3.44 o
   3   3   9        1.95       -0.94      3.12 o
   4   3   9        6.90        6.37      2.63 o
   5   3   9        1.81        1.46      2.17 o
   6   3   9        0.34        0.87      2.04 o
   7   3   9       28.95       30.96      3.50 o
   8   3   9       57.94       60.96      4.58 o
   9   3   9       26.98       26.72      3.97 o
  10   3   9        0.00       -1.27      2.73 o
  11   3   9       22.31       20.10      3.81 o
  12   3   9       48.69       46.53      4.87 o
  13   3   9       12.84       11.32      3.54 o
  14   3   9        0.34       -1.13      2.96 o
  15   3   9        5.59        5.01      3.62 o
  16   3   9        4.45        1.88      3.47 o
  17   3   9        5.40        2.64      3.56 o
  18   3   9        5.51        6.26      3.90 o
  19   3   9        0.97        2.08      4.39 o
  20   3   9        0.51       -1.69      4.31 o
  21   3   9        0.33       -2.04      4.39 o
  22   3   9        3.87       10.90      6.10 o
  23   3   9        0.12        0.74      5.53 o
  24   3   9        1.91        0.29      4.56 o
  25   3   9        0.12       -4.98      4.98 o
  26   3   9        0.31       -4.03      5.29 o
  27   3   9       13.49        6.37      5.90 o
   0   4   9      744.43      781.00     30.17 o
   1   4   9        0.47       -1.14      3.45 o
   2   4   9      121.71      112.55      8.49 o
   3   4   9       46.87       50.80      6.23 o
   4   4   9      668.26      672.77     15.21 o
   5   4   9        1.72        7.06      3.41 o
   6   4   9     1088.04     1099.33     15.97 o
   7   4   9      114.66      125.90      6.64 o
   8   4   9       96.30       98.31      6.06 o
   9   4   9       33.97       33.25      4.32 o
  10   4   9     1909.43     1902.45     23.30 o
  11   4   9       17.40       23.15      4.11 o
  12   4   9      112.11      111.27      7.11 o
  13   4   9       68.15       79.37      6.25 o
  14   4   9      556.36      573.12     13.85 o
  15   4   9        0.14        4.75      3.44 o
  16   4   9      411.14      409.60     12.14 o
  17   4   9       36.24       32.18      5.13 o
  18   4   9       10.49        7.33      4.05 o
  19   4   9        0.98        3.28      3.84 o
  20   4   9      286.47      287.13     11.90 o
  21   4   9        2.43        3.57      4.68 o
  22   4   9      105.87      115.92     10.14 o
  23   4   9        8.18       14.92      6.25 o
  24   4   9      208.54      268.35     43.32 o
  25   4   9        0.53        6.56      5.94 o
  26   4   9      367.01      336.32     13.94 o
   1   5   9       47.67       35.65      6.16 o
   2   5   9        0.80       -2.73      3.69 o
   3   5   9        3.65       -1.89      3.41 o
   4   5   9        0.08        0.45      3.05 o
   5   5   9      368.21      356.95      9.01 o
   6   5   9        3.38        3.94      2.75 o
   7   5   9       28.07       29.68      3.98 o
   8   5   9      219.90      221.59      8.18 o
   9   5   9      332.29      326.58      9.56 o
  10   5   9        4.28        3.30      3.11 o
  11   5   9      347.85      358.12     10.29 o
  12   5   9      101.92      105.10      7.42 o
  13   5   9        6.56        3.41      3.54 o
  14   5   9        2.68        6.36      3.76 o
  15   5   9      218.71      212.96      9.64 o
  16   5   9        3.83        3.36      3.79 o
  17   5   9       12.36        9.62      4.09 o
  18   5   9       11.11       13.22      4.37 o
  19   5   9        7.71        9.03      4.14 o
  20   5   9        1.03        1.34      4.04 o
  21   5   9       37.05       30.12      6.01 o
  22   5   9       10.08        7.18      4.87 o
  23   5   9        0.00        4.19      4.65 o
  24   5   9        0.50        0.70      5.63 o
  25   5   9      140.52      125.71     10.41 o
   0   6   9       67.57       56.52     11.82 o
   1   6   9       83.00       89.58      8.76 o
   2   6   9        0.16        1.57      3.66 o
   3   6   9       50.37       38.05      5.59 o
   4   6   9       58.59       53.17      5.01 o
   5   6   9        7.08        8.71      2.74 o
   6   6   9      201.50      184.08      8.19 o
   7   6   9       23.77       23.99      3.78 o
   8   6   9       12.17       13.11      3.50 o
   9   6   9       56.97       63.48      5.81 o
  10   6   9      685.40      684.57     14.69 o
  11   6   9       44.95       48.36      5.49 o
  12   6   9       13.83       12.63      4.00 o
  13   6   9       23.82       25.51      4.79 o
  14   6   9       89.95       93.07      7.44 o
  15   6   9        7.54        4.32      3.87 o
  16   6   9       37.32       35.58      5.60 o
  17   6   9       36.62       38.65      5.70 o
  18   6   9       11.06        9.00      4.31 o
  19   6   9       47.05       49.88      6.45 o
  20   6   9       23.69       20.73      5.16 o
  21   6   9       40.35       32.13      6.33 o
  22   6   9        2.07        3.81      4.61 o
  23   6   9       11.49       14.64      6.10 o
  24   6   9       11.82       13.81      8.06 o
   1   7   9      100.15      101.67      9.78 o
   2   7   9       57.81       59.41      5.58 o
   3   7   9       30.30       24.79      3.67 o
   4   7   9        2.22        3.08      2.70 o
   5   7   9      373.67      385.37      9.62 o
   6   7   9        0.28        0.30      2.86 o
   7   7   9      177.06      173.94      7.70 o
   8   7   9        1.14        5.20      3.29 o
   9   7   9      651.70      645.71     13.42 o
  10   7   9        1.54        3.08      3.03 o
  11   7   9      609.57      600.14     13.50 o
  12   7   9       14.43       16.72      4.17 o
  13   7   9       73.28       75.15      6.46 o
  14   7   9        0.35       -1.71      3.41 o
  15   7   9      167.13      174.76      9.37 o
  16   7   9        5.14        3.19      3.93 o
  17   7   9       47.19       39.09      5.87 o
  18   7   9       69.19       74.91      8.01 o
  19   7   9       20.53       19.50      5.50 o
  20   7   9        0.08        0.60      4.60 o
  21   7   9       73.11       85.71      8.96 o
  22   7   9        4.95       17.45      6.08 o
   0   8   9      305.43      312.04     13.42 o
   1   8   9        1.28       -0.73      3.15 o
   2   8   9       24.60       19.61      3.51 o
   3   8   9       42.24       30.27      3.86 o
   4   8   9      108.94       97.88      6.67 o
   5   8   9       14.34       12.76      3.67 o
   6   8   9       72.28       69.93      5.83 o
   7   8   9       41.60       34.34      4.78 o
   8   8   9        0.16        3.88      3.50 o
   9   8   9       14.57        9.92      3.80 o
  10   8   9       81.84       75.04      6.51 o
  11   8   9       11.12       20.00      5.23 o
  12   8   9        1.78        0.81      4.42 o
  13   8   9       12.26       12.88      4.69 o
  14   8   9       36.53       36.19      5.78 o
  15   8   9        6.36        7.66      4.46 o
  16   8   9       75.99       75.72      6.86 o
  17   8   9       35.46       30.17      4.90 o
  18   8   9        7.91        3.71      3.93 o
  19   8   9        2.42       11.23      4.15 o
  20   8   9      122.54      123.16     11.43 o
   1   9   9      129.10      125.63     10.72 o
   2   9   9       10.71        6.90      3.42 o
   3   9   9       12.43        9.78      3.62 o
   4   9   9        3.02        2.37      3.23 o
   5   9   9      347.22      340.16     13.06 o
   6   9   9       21.66       22.80      5.46 o
   7   9   9      104.24       96.77      8.51 o
   8   9   9      151.05      159.02      8.53 o
   9   9   9      370.78      386.32     11.54 o
  10   9   9        0.18       10.77      4.18 o
  11   9   9      327.27      323.64     10.83 o
  12   9   9      119.38      127.65      8.05 o
  13   9   9       49.75       58.00      6.34 o
  14   9   9       25.30       31.30      5.26 o
  15   9   9      158.85      176.96      9.66 o
  16   9   9        3.12       -2.59      4.88 o
  17   9   9       15.39        8.95      5.72 o
   0  10   9      142.99      142.89     10.93 o
   1  10   9       23.06       19.60      4.22 o
   2  10   9        6.99        5.18      4.06 o
   3  10   9        0.72       -0.10      4.07 o
   4  10   9       89.10       90.54      8.74 o
   5  10   9        0.79       -0.62      4.02 o
   6  10   9      171.06      179.81      9.67 o
   7  10   9       51.01       54.19      6.42 o
   8  10   9        4.75       11.05      4.51 o
   9  10   9       46.06       49.22      6.64 o
  10  10   9      418.43      408.95     14.08 o
  11  10   9       26.41       36.85      6.08 o
  12  10   9       12.85        9.13      5.67 o
  13  10   9       31.01       22.57      9.65 o
   1  11   9        0.14       -4.02      4.02 o
   2  11   9       73.39       72.41      7.41 o
   3  11   9        6.93        1.76      5.17 o
   4  11   9        0.01        2.92      4.77 o
   5  11   9       10.19        1.54      4.98 o
   6  11   9        5.61       -1.26      5.02 o
   7  11   9        0.30        4.75      8.75 o
   0   0  10       24.81       31.96      8.11 o
   1   0  10      814.99      828.86     19.16 o
   2   0  10       25.16       24.89      5.24 o
   3   0  10      768.11      783.90     24.62 o
   4   0  10       65.23       73.73      7.42 o
   5   0  10        0.34        0.89      3.51 o
   6   0  10       75.87       85.72      7.99 o
   7   0  10      131.75      118.10      8.59 o
   8   0  10        3.74        6.94      4.13 o
   9   0  10      110.40      110.11     13.38 o
  10   0  10      316.30      330.45     14.94 o
  11   0  10       47.12       48.04      7.81 o
  12   0  10        0.01        3.60      4.31 o
  13   0  10      164.14      170.59     12.07 o
  14   0  10       22.60       23.53      6.40 o
  15   0  10        5.31        7.48      6.98 o
  16   0  10       31.30       36.04      8.90 o
  17   0  10      522.70      505.85     22.33 o
  18   0  10        2.08        8.69      6.80 o
  19   0  10      489.77      469.42     22.10 o
  20   0  10       32.44       40.20     16.59 o
  21   0  10      322.44      304.83     18.60 o
  22   0  10       19.60       31.76      9.26 o
  23   0  10      214.51      226.70     18.09 o
  24   0  10       28.12       80.48     33.29 o
   1   1  10      239.75      241.22      8.05 o
   2   1  10      293.30      287.91      8.08 o
   3   1  10       36.72       37.98      4.04 o
   4   1  10       16.18       12.03      3.06 o
   5   1  10       93.06       95.96      5.81 o
   6   1  10       23.37       20.04      3.55 o
   7   1  10       15.44       13.15      3.31 o
   8   1  10      176.99      189.31      7.72 o
   9   1  10       21.41       19.74      3.90 o
  10   1  10        0.75        0.44      2.72 o
  11   1  10       13.45       13.83      3.58 o
  12   1  10      146.63      148.62      8.27 o
  13   1  10        4.69        6.34      3.94 o
  14   1  10       34.70       33.09      5.43 o
  15   1  10       96.45      102.12      8.35 o
  16   1  10        6.56        2.58      4.36 o
  17   1  10       17.13       14.99      5.38 o
  18   1  10      175.70      171.23     10.96 o
  19   1  10       96.59       91.98      8.92 o
  20   1  10        0.25       -0.78      4.44 o
  21   1  10      113.97      111.17      9.43 o
  22   1  10       86.68       87.49      8.74 o
  23   1  10       15.68       21.57      6.95 o
  24   1  10        4.75        7.48      6.06 o
   0   2  10       27.94       33.35      6.35 o
   1   2  10      290.00      287.46      9.20 o
   2   2  10       20.52       20.48      3.32 o
   3   2  10      557.01      562.28     11.19 o
   4   2  10       35.92       36.85      4.05 o
   5   2  10        0.18       -1.51      2.44 o
   6   2  10       34.27       39.02      4.29 o
   7   2  10      173.01      183.53      7.43 o
   8   2  10        0.00        1.87      2.62 o
   9   2  10       36.21       38.08      4.52 o
  10   2  10       46.71       48.55      5.06 o
  11   2  10       12.90       14.44      4.50 o
  12   2  10        0.82        4.32      3.36 o
  13   2  10      195.83      197.21      9.16 o
  14   2  10       10.58       12.44      4.33 o
  15   2  10        4.04        5.64      3.99 o
  16   2  10       15.77       11.92      4.47 o
  17   2  10      348.59      332.40     12.25 o
  18   2  10        4.50        7.85      5.14 o
  19   2  10      168.23      181.11     11.96 o
  20   2  10       17.26       18.43      5.81 o
  21   2  10       99.66      115.93      9.63 o
  22   2  10       11.13       12.68      5.39 o
  23   2  10      163.11      169.63     11.12 o
   1   3  10      449.00      444.05     14.81 o
   2   3  10      968.73      975.49     21.79 o
   3   3  10       43.52       47.78      4.04 o
   4   3  10      131.45      141.36      6.01 o
   5   3  10      116.41      121.09      5.81 o
   6   3  10      148.36      149.24      6.40 o
   7   3  10       15.94       18.52      3.28 o
   8   3  10      421.27      433.54     11.49 o
   9   3  10        0.94       -0.28      3.19 o
  10   3  10        4.67        5.34      3.47 o
  11   3  10        0.07        2.69      3.46 o
  12   3  10      354.13      327.97     10.77 o
  13   3  10        0.08        3.77      3.59 o
  14   3  10      205.45      212.45      9.76 o
  15   3  10      159.30      174.12      9.33 o
  16   3  10       68.91       60.62      6.49 o
  17   3  10       27.79       21.14      5.24 o
  18   3  10      604.14      599.85     16.35 o
  19   3  10      165.10      169.88     11.99 o
  20   3  10        1.42        4.35      5.16 o
  21   3  10      246.63      257.28     13.00 o
  22   3  10      299.84      307.35     13.26 o
  23   3  10       15.57       15.78      6.95 o
   0   4  10        2.40        5.00      6.76 o
   1   4  10       42.42       45.70      7.63 o
   2   4  10        0.27        1.21      4.28 o
   3   4  10        0.01        1.57      3.99 o
   4   4  10       10.37        9.17      4.10 o
   5   4  10        2.46       -2.08      3.61 o
   6   4  10       17.96       16.19      3.80 o
   7   4  10        5.68        5.23      3.19 o
   8   4  10        0.09        0.40      3.08 o
   9   4  10       10.09        6.67      3.56 o
  10   4  10      179.93      174.90      8.68 o
  11   4  10        7.79       11.53      3.89 o
  12   4  10        0.01        4.41      3.32 o
  13   4  10        7.64        6.89      3.85 o
  14   4  10        9.90       12.61      4.11 o
  15   4  10        0.68        4.18      3.73 o
  16   4  10        4.47       -0.96      3.64 o
  17   4  10        0.04        3.48      3.90 o
  18   4  10        0.02       -3.55      3.55 o
  19   4  10       25.83       20.47      6.02 o
  20   4  10        0.12        0.60      4.84 o
  21   4  10       21.94       14.48      6.03 o
  22   4  10        0.13        4.89      5.00 o
   1   5  10        7.08       10.73      6.90 o
   2   5  10      506.38      506.13     19.00 o
   3   5  10        4.18        2.61      4.85 o
   4   5  10      211.34      190.13     13.50 o
   5   5  10        2.25        1.00      4.32 o
   6   5  10      169.18      181.23      8.85 o
   7   5  10        0.71        2.04      3.12 o
   8   5  10       66.63       72.23      6.23 o
   9   5  10       47.93       42.68      5.36 o
  10   5  10        4.28        6.68      3.58 o
  11   5  10       36.35       31.84      5.03 o
  12   5  10       62.05       64.04      6.31 o
  13   5  10        7.73        6.58      3.81 o
  14   5  10      200.74      203.19      9.97 o
  15   5  10        0.02        5.38      4.06 o
  16   5  10      136.04      131.38      8.89 o
  17   5  10        0.14        1.30      4.06 o
  18   5  10      314.94      296.86     11.57 o
  19   5  10        0.25        0.86      4.09 o
  20   5  10        0.65        3.17      4.79 o
   0   6  10        6.14       21.03      9.38 o
   1   6  10      330.89      320.22     15.95 o
   2   6  10       27.67       22.47      6.97 o
   3   6  10      703.91      708.69     23.18 o
   4   6  10       69.27       75.92     10.23 o
   5   6  10        0.34        0.51      3.35 o
   6   6  10       79.83       76.02      6.68 o
   7   6  10      243.86      236.41      9.96 o
   8   6  10        2.11        2.12      3.65 o
   9   6  10       42.86       45.02      5.62 o
  10   6  10      218.58      217.07      9.35 o
  11   6  10       14.71       18.58      4.36 o
  12   6  10        4.37        8.43      4.09 o
  13   6  10      263.79      263.47     10.74 o
  14   6  10       28.64       29.15      5.46 o
  15   6  10        2.09        6.23      4.10 o
  16   6  10       25.39       24.27      5.19 o
  17   6  10      421.25      424.14     13.24 o
  18   6  10        4.83       12.58      5.36 o
  19   6  10      200.37      202.83     12.12 o
   1   7  10       23.09       25.86      7.46 o
   2   7  10       93.21       98.48     11.41 o
   3   7  10       11.59        8.95      4.20 o
   4   7  10       35.69       33.87      5.53 o
   5   7  10        0.69        3.43      3.74 o
   6   7  10       11.84        7.88      3.98 o
   7   7  10        0.19        0.47      3.60 o
   8   7  10        0.84        2.00      3.60 o
   9   7  10        0.08       -0.13      3.91 o
  10   7  10        0.32        0.11      3.71 o
  11   7  10        0.91       -0.37      3.98 o
  12   7  10        0.25       -0.30      4.05 o
  13   7  10        1.50        3.61      3.77 o
  14   7  10       12.17        9.28      4.28 o
  15   7  10       11.47        7.46      4.41 o
  16   7  10       25.52       22.98      5.16 o
  17   7  10        3.61        6.12      7.80 o
   0   8  10        0.54        2.85      5.20 o
   1   8  10      188.47      186.91     12.52 o
   2   8  10        6.56        5.92      5.50 o
   3   8  10      582.25      593.39     17.21 o
   4   8  10        0.11        0.82      4.04 o
   5   8  10        2.09        2.38      4.29 o
   6   8  10        0.06        3.81      4.28 o
   7   8  10      230.50      228.60     11.67 o
   8   8  10        2.75        4.57      4.08 o
   9   8  10       18.23       21.11      5.33 o
  10   8  10       23.09       15.20      5.08 o
  11   8  10        2.93        3.92      4.68 o
  12   8  10        0.17        3.65      4.56 o
  13   8  10      281.72      285.33     12.82 o
  14   8  10        5.12        2.68      7.47 o
   1   9  10       13.11       11.62      4.39 o
   2   9  10       88.48       90.93      9.30 o
   3   9  10        0.12       -1.84      4.47 o
   4   9  10       82.57       70.26      7.81 o
   5   9  10        0.29        2.53      4.50 o
   6   9  10       89.00       89.95      8.66 o
   7   9  10        4.27        9.36      4.84 o
   8   9  10       69.34       58.37      7.66 o
   9   9  10       24.08       15.08      5.56 o
   1   1  11       52.64       49.91      4.68 o
   2   1  11       59.11       61.44      5.10 o
   3   1  11        0.12       -2.49      2.49 o
   4   1  11       11.22        9.94      3.48 o
   5   1  11      502.33      516.57     12.02 o
   6   1  11       20.87       23.43      4.12 o
   7   1  11       52.37       52.84      5.39 o
   8   1  11       22.02       32.42      4.57 o
   9   1  11      443.12      434.35     12.34 o
  10   1  11        2.83        3.12      3.38 o
  11   1  11      430.19      442.00     13.58 o
  12   1  11       35.15       34.38      5.70 o
  13   1  11       19.10       22.79      5.09 o
  14   1  11       24.33       25.19      5.66 o
  15   1  11      257.99      255.49     13.54 o
  16   1  11        0.02        4.91      4.67 o
  17   1  11        4.08       -0.31      4.60 o
  18   1  11       49.92       53.83      7.38 o
   0   2  11       71.02       86.62      7.55 o
   1   2  11       30.63       19.71      3.58 o
   2   2  11       92.61       87.52      5.59 o
   3   2  11       96.64       90.35      6.12 o
   4   2  11      140.99      144.39      6.86 o
   5   2  11        5.48        4.21      2.94 o
   6   2  11      225.41      233.75      8.44 o
   7   2  11       22.38       26.48      4.10 o
   8   2  11       34.24       29.60      4.36 o
   9   2  11       12.80        8.82      3.69 o
  10   2  11      144.57      140.73      8.43 o
  11   2  11        2.59        1.79      3.56 o
  12   2  11       38.79       41.89      5.98 o
  13   2  11       10.02        8.42      4.31 o
  14   2  11      114.98      109.99      8.67 o
  15   2  11        0.04       -0.47      3.77 o
  16   2  11       78.37       75.25      7.74 o
  17   2  11       79.23       76.70      8.77 o
  18   2  11       24.06       18.85      5.67 o
   1   3  11       23.83       26.52      6.55 o
   2   3  11        0.45       -2.80      2.80 o
   3   3  11        9.91        8.73      2.86 o
   4   3  11        0.72       -0.32      2.62 o
   5   3  11       14.31       10.65      3.22 o
   6   3  11        4.76        5.40      3.41 o
   7   3  11       36.33       35.94      4.98 o
   8   3  11       23.14       24.59      4.57 o
   9   3  11       57.12       63.90      6.10 o
  10   3  11        0.03        2.77      3.40 o
  11   3  11       43.13       38.05      5.34 o
  12   3  11       19.51       24.94      4.83 o
  13   3  11       24.67       23.06      4.96 o
  14   3  11        6.87        9.48      4.49 o
  15   3  11        3.73        5.25      4.35 o
  16   3  11        0.33        0.07      4.07 o
  17   3  11        7.72       10.05      4.59 o
   0   4  11      260.20      279.07     21.58 o
   1   4  11        6.76        6.75      5.17 o
   2   4  11       46.91       39.89      7.90 o
   3   4  11       19.11       21.30      6.62 o
   4   4  11      193.71      188.96     13.63 o
   5   4  11        1.81       -0.82      4.82 o
   6   4  11      372.19      393.90     11.20 o
   7   4  11      310.90      325.45     10.37 o
   8   4  11       19.67       21.53      4.38 o
   9   4  11      124.05      131.86      8.02 o
  10   4  11      609.04      614.50     14.55 o
  11   4  11       78.32       88.04      7.24 o
  12   4  11       24.09       19.91      4.79 o
  13   4  11      215.57      214.00     10.35 o
  14   4  11      181.58      193.13     10.21 o
  15   4  11        0.65        2.24      4.36 o
  16   4  11      118.35      128.81     13.53 o
   1   5  11        5.52        4.16      5.26 o
   2   5  11        8.90        5.02      5.55 o
   3   5  11        0.04       -2.59      4.82 o
   4   5  11        0.08        2.65      5.27 o
   5   5  11      123.98      132.93     12.68 o
   6   5  11        1.13       -1.28      5.25 o
   7   5  11        6.66       11.12      6.00 o
   8   5  11       29.57       27.52      5.26 o
   9   5  11      113.99      120.65      8.36 o
  10   5  11        2.22        2.93      3.62 o
  11   5  11      116.77      121.93      8.13 o
  12   5  11       11.44        9.08      4.14 o
  13   5  11        1.51        0.64      4.33 o
  14   5  11        0.05        3.25      4.27 o
   0   6  11       69.69       68.30     14.32 o
   1   6  11       28.85       23.56      7.28 o
   2   6  11        0.01       -1.38      5.09 o
   3   6  11       99.29       95.08     11.34 o
   4   6  11       34.89       21.49      6.99 o
   5   6  11        1.77        7.59      5.78 o
   6   6  11      115.42      108.17     11.95 o
   7   6  11      120.15      107.93     12.36 o
   8   6  11        3.44        3.07      4.26 o
   9   6  11       51.67       55.18      6.68 o
  10   6  11      379.25      393.35     14.44 o
  11   6  11       35.92       32.99      6.09 o
   1   7  11      101.48      101.71     12.24 o
   2   7  11       48.19       43.11      9.03 o
   3   7  11       24.61       18.96      7.27 o
   4   7  11       18.41       19.10      7.75 o
   5   7  11      238.43      241.24     16.34 o
   6   7  11       24.84       22.66      7.86 o
   7   7  11      117.35      115.10     16.99 o
   0   0  12      102.91      122.31     14.52 o
   1   0  12      444.41      447.24     15.78 o
   2   0  12       58.02       58.94      7.94 o
   3   0  12      495.29      513.43     27.41 o
   4   0  12      133.08      131.21     11.11 o
   5   0  12        0.67       -1.73      4.56 o
   6   0  12      120.07      127.00     11.56 o
   7   0  12      155.90      145.13     11.24 o
   8   0  12        4.77        2.35      4.85 o
   9   0  12       82.99       93.13     15.74 o
  10   0  12      134.52      155.51     21.91 o
   1   1  12      155.26      150.94      7.92 o
   2   1  12       74.67       75.80      6.21 o
   3   1  12       12.42       11.46      3.80 o
   4   1  12        1.51       -3.11      3.12 o
   5   1  12      126.19      132.10      7.33 o
   6   1  12        7.19        8.98      3.84 o
   7   1  12        2.53        2.47      3.45 o
   8   1  12       55.10       49.06      5.74 o
   9   1  12       15.36       13.34      4.33 o
   0   2  12      113.97      112.04      9.82 o
   1   2  12       84.40       75.53      6.20 o
   2   2  12       17.88       11.41      3.91 o
   3   2  12      146.28      147.60      8.19 o
   4   2  12       62.14       62.74      5.73 o
   5   2  12        1.02       -0.44      3.02 o
   6   2  12       47.89       49.87      5.36 o
   7   2  12       43.79       39.99      5.68 o
   8   2  12        0.42        0.78      3.59 o
   1   3  12      386.49      404.71     17.44 o
   2   3  12      358.88      374.14     16.80 o
   3   3  12       32.73       27.88      7.90 o
   4   3  12       41.74       34.58      7.78 o
   5   3  12      206.71      223.90     14.27 o
   6   3  12       82.30       92.62      7.34 o
   0   4  12        6.16        4.90      9.38 o
   1   4  12       52.70       42.19     10.28 o
 
